# Supplementary material for: Cytosolic peptides encoding CaV1 C-termini downregulate the calcium channel activity-neuritogenesis coupling
Source: Commun Biol. 2022 May 19;5:484. doi: 10.1038/s42003-022-03438-1 (PMC9120191; doi:10.1038/s42003-022-03438-1)
Supplement: Supplementary file 4 — Supplementary Data 1 [file 42003_2022_3438_MOESM4_ESM.xlsx]

## Sheet: Fig1
panel a	ICa peak			ICa 300ms			panel b	total length				AUC				panel c	Norm pCREB				panel d	c-Fos
	control	DCRDf		control	DCRDf			control	DCRDf	DCRDf_V/A		control	DCRDf	DCRDf_V/A			control	DCRDf	DCRDf_V/A			control	DCRDf	DCRDf_V/A
	7.5	4		1.73691	1.35593			669.967	67.9231	548.259		380	60	450			1.37863	0.264768	0.885949			1.577	3.201	1.407
	9.4	0.8		3.48794	0.615385			426.713	293.528	346.773		430	240	290			1.06102	0.165718	1.30546			0.923	1.013	2.798
	8.6	3.2		4.26799	2.0526			409.192	255.423	339.92		280	210	310			0.784333	0.152492	0.736854			2.076	1.283	2.394
	13.2	5.7		3.22581	2.26011			575.613	326.761	432.561		475	280	295			0.919297	0.138379	1.08082			1.158	1.531	1.71
	3.6	9.9		1.45396	4.58758			391.091	403.338	662.582		270	270	550			1.2296	0.110953	1.68168			1.948	1.852	1.848
	14.7	5.9		2.97511	1.88318			412.268	268.723	498.877		350	230	450			1.33166	0.52047	1.53461			2.514	0.793	1.811
	7.4	6.1		3.44828	2.58037			564.133	376.391	500.65		200	300	380			0.329823	0.556434	1.35034			2.165	1.922	2.659
	4.3	5.7		1.07742	3			554.617	260.074	555.972		350	220	410			0.854751	0.349851	1.46544			78.514	1.776	183.164
	12.8	3.1		2.61491	1.84304			477.061	140.047	360.036		370	110	260			1.11089	0.112073	1.37284			3.174	3.143	2.976
	14.3	3.2		5.58376	2.27596			496.19	436.401	342.741		630	350	310			0.712332	0.0650692	1.16887			0.985	1.565	3.341
	9.8			1.99066				309.347	276.906	354.869		340	230	300			0.384519	1.41358	1.78799			1.355	1.36	1.11
								221.427	206.688	400.516		310	200	330			1.41367	0.677495	0.701651			11.993	1.478	1.348
								338.856	350.844	605.326		180	240	540			1.3046	0.960991	1.24449			1.545	1.345	5.611
								310.349	367.315	320.295		390	290	290			1.23502	0.272174	0.536876			1.168	1.291	10.206
								567.855	428.753	346.14		300	350	280			1.24225	0.924783	0.749792			20.195	1.317	3.303
								633.008	147.964	561.985		330	130	360			1.91908	0.824133	0.905415			1.609	1.79	18.188
								369.097	515.857	365.023		390	430	300			0.300213	0.732445				2.01	0.947	3.584
								559.984	317.042	443.502		340	260	335			0.488312	0.967326				1.427	1.507	12.911
								499.839	366.709	476.109		540	320	390			0.761209	1.42059				3.784	1.132	14.3
								417.51	207.482	415.035		400	180	370			1.50341	0.790286				82.221	1.311	15.394
								617.475	231.828			550	160				1.13167	0.940827				2.112	1.319	3.531
								367.837				360					0.774892	0.476473				6.557	1.109	1.758
								551.403				340					1.37816	0.759344				1.9	1.826	1.204
								329.541				470					0.462729	0.228358				2.922	1.55	1.455
								423.86				310					0.987924	1.32519				1.467	1.744	1.262
								292.553				350					0.780798	0.978154				10.29	2.307	2.259
								392.396				410					1.42434	1.18865				3.777	1.982	1.962
								529.563				395					0.457579	1.16523				15.061	1.393	1.432
								758.361				430					1.39068	1.10724				17.313	0.929	1.921
								389.014				440					1.10649	0.623547				14.626	1.299	1.454
								353.883				270					1.00819	0.528942				25.477	3.406	20.978
								218.054				190					1.89314	0.365648				2.946	2.575	3.354
								482.568				270					0.179166	0.962431				1.558	4.038	2.819
								416.102				290					1.08862	0.964287				2.797	2.767	2.847
								393.594				460					0.528728	0.936097				1.313	2.393	2.444
								473.923				540					1.14227	0.595832				1.508	3.817	7.988
								444.595				300					1.09976	0.207433				1.619	3.203	2.697
								654.221				500					1.01085	0.320646				2.77	2.662
								478.018				430					0.93648	0.133629				1.82	2.994
																	1.02085	0.203908				5.724	2.363
																	0.570774	0.226204				66.55	3.365
																	1.15414	0.233109				2.293	3.021
																	1.20714	0.314876				2.434	4.419
																	0.72405	0.63282				1.98	3.177
																	0.489453	0.251449				2.865	2.671
																	1.05184	0.297045				3.351	4.589
																	0.615328	0.198113				4.648	1.127
																	1.99238	0.208582				45.954
																	1.25879					5.095
																	0.9879					5.352
																	0.924839					4.213
																	0.955554					6.011
																	0.36987					16.166
																	1.11374					3.808
																	1.45275					2.859
																	1.03156					5.771
																	1.26804					2.581
																	0.763916					2.538
																						8.594
																						1.498
																						1.681
																						2.503
																						1.841
																						21.033
																						3.657
																						30.985
																						1.096
																						2.087
																						6.271
																						1.876
																						2.168
																						12.555
																						16.789
																						15.296
																						3.616
																						3.499
																						3.636
																						15.023
																						8.966
																						3.979
																						4.305
																						101.41
																						5.752
																						5.575
																						3.281
																						18.409
																						18.389
																						8.155
																						4.567
																						4.06
																						4.471
																						2.993
																						14.482
																						14.562
																						4.638
																						22.653
																						3.99
																						19.059
																						3.671

## Sheet: Fig2
panel b	a1DL control															a1DL+CCATc															a1DL+CCTc															a1DL+CCTd
	V(mV)	r50Ba	SEM	r50Ca	SEM	V(mV)	r50Ba fit	r50Ca fit		V(mV)	ICa	SEM	V(mV)	ICa fit		V(mV)	r50Ba	SEM	r50Ca	SEM	V(mV)	r50Ba fit	r50Ca fit		V(mV)	ICa	SEM	V(mV)	ICa fit		V(mV)	r50Ba	SEM	r50Ca	SEM	V(mV)	r50Ba fit	r50Ca fit		V(mV)	ICa	SEM	V(mV)	ICa fit		V(mV)	r50Ba	SEM	r50Ca
	-80					-100	1.00095	1.00003		-80			-100	--		-80					-100	1.00087	1.00085		-80	--	--	-100	--		-80					-100	0.99898	1.00041		-80	--	--	-100	--		-80
	-70	1	0	1	0	-99	1.00097	1.00003		-70	-0.04114	0.02992	-99	--		-70	1	0	1	0	-99	1.00087	1.0009		-70	-0.04638	0.00772	-99	--		-70	1	0	1	0	-99	0.99894	1.00043		-70	-0.03506	0.00458	-99	--		-70	1	0	1
	-60	1	0	1	0	-98	1.00098	1.00003		-60	-0.11012	0.02431	-98	--		-60	1	0	1	0	-98	1.00087	1.00095		-60	-0.04638	0.00772	-98	--		-60	1	0	1	0	-98	0.9989	1.00045		-60	-0.03506	0.00458	-98	--		-60	1	0	1
	-50	1	0	1	0	-97	1.001	1.00003		-50	-0.21866	0.04309	-97	--		-50	1	0	1	0	-97	1.00088	1.00099		-50	-0.04638	0.00772	-97	--		-50	1	0	1	0	-97	0.99886	1.00047		-50	-0.03506	0.00458	-97	--		-50	1	0	1
	-40	1	0	0.97442	0.01922	-96	1.00101	1.00004		-40	-0.47293	0.11973	-96	--		-40	1	0	0.98017	0.01278	-96	1.00088	1.00105		-40	-0.34659	0.17093	-96	--		-40	0.98617	0.01383	0.98556	0.01119	-96	0.99881	1.00049		-40	-0.18313	0.05052	-96	--		-40	1	0	0.97917
	-30	0.99815	0.00153	0.7833	0.05253	-95	1.00102	1.00004		-30	-1.75631	0.43499	-95	--		-30	0.98767	0.01233	0.87779	0.02836	-95	1.00088	1.0011		-30	-2.94082	1.43972	-95	--		-30	0.9809	0.0191	0.92408	0.02972	-95	0.99876	1.00052		-30	-1.02027	0.29133	-95	--		-30	1	0	0.9675
	-20	0.99081	0.00425	0.64883	0.04474	-94	1.00103	1.00004		-20	-4.90774	1.38936	-94	--		-20	0.9779	0.01231	0.65207	0.04463	-94	1.00088	1.00116		-20	-6.14636	2.11858	-94	--		-20	0.97738	0.0168	0.79162	0.03915	-94	0.99871	1.00054		-20	-3.55668	0.74059	-94	--		-20	1	0	0.88837
	-10	0.98552	0.0045	0.62491	0.03881	-93	1.00104	1.00004		-10	-9.19748	2.4946	-93	--		-10	0.9644	0.01057	0.61149	0.04365	-93	1.00088	1.00122		-10	-9.62254	2.5656	-93	--		-10	0.96932	0.02222	0.76251	0.03127	-93	0.99866	1.00057		-10	-6.82872	0.83167	-93	--		-10	0.99139	0.00351	0.84552
	0	0.97436	0.00873	0.64975	0.03885	-92	1.00105	1.00004		0	-12.959	3.48159	-92	--		0	0.95424	0.01119	0.60848	0.03982	-92	1.00087	1.00128		0	-11.3964	2.39381	-92	--		0	0.95784	0.02664	0.75609	0.02917	-92	0.9986	1.00059		0	-9.23708	0.97469	-92	--		0	0.97234	0.01229	0.84464
	10	0.96375	0.00951	0.69497	0.03891	-91	1.00106	1.00005		10	-14.1085	3.7711	-91	--		10	0.93511	0.01642	0.63384	0.0353	-91	1.00087	1.00134		10	-11.7784	2.15502	-91	--		10	0.94993	0.03073	0.77017	0.02185	-91	0.99854	1.00062		10	-9.52307	1.10406	-91	--		10	0.95985	0.01356	0.84453
	20	0.94492	0.0141	0.71414	0.02736	-90	1.00107	1.00005		20	-13.1752	3.40862	-90	--		20	0.91679	0.02271	0.66643	0.02704	-90	1.00086	1.00141		20	-10.1111	1.71064	-90	--		20	0.95296	0.02024	0.79462	0.02253	-90	0.99848	1.00065		20	-8.86515	1.12415	-90	--		20	0.94873	0.01208	0.85577
	30	0.94196	0.02137	0.76017	0.02475	-89	1.00108	1.00005		30	-10.6957	2.78909	-89	--		30	0.90769	0.0236	0.73063	0.01961	-89	1.00085	1.00149		30	-6.91108	0.94481	-89	--		30	0.94883	0.0168	0.82453	0.02504	-89	0.99842	1.00068		30	-7.22988	1.05839	-89	--		30	0.94803	0.01075	0.87186
	40	0.93583	0.01952	0.80624	0.0295	-88	1.00109	1.00006		40	-7.1916	1.83659	-88	--		40	0.90389	0.02301	0.79025	0.01882	-88	1.00084	1.00156		40	-4.44825	0.64398	-88	--		40	0.95184	0.01562	0.84245	0.02563	-88	0.99836	1.00072		40	-5.06576	0.84893	-88	--		40	0.94556	0.01446	0.8898
	50	0.93619	0.01968	0.81923	0.02895	-87	1.0011	1.00006		50	-4.41929	1.19996	-87	--		50	0.9042	0.023	0.85494	0.01484	-87	1.00083	1.00164		50	-2.29639	0.30367	-87	--		50	0.93215	0.0246	0.87393	0.02889	-87	0.99829	1.00075		50	-2.83326	0.58468	-87	--		50	0.94556	0.01446	0.92526
	60	--	--	--	--	-86	1.0011	1.00006					-86	--		60	--	--	--	--	-86	1.00081	1.00172		60	--	--	-86	--		60	--	--	--	--	-86	0.99822	1.00078		60	--	--	-86	--		60	--	--	--
	70		--			-85	1.0011	1.00007					-85	--		70		--			-85	1.0008	1.00181		70	--	--	-85	--		70		--			-85	0.99814	1.00082		70	--	--	-85	--		70		--
	80		--			-84	1.00111	1.00007					-84	--		80		--			-84	1.00078	1.0019		80	--	--	-84	--		80		--			-84	0.99806	1.00086		80	--	--	-84	--		80		--
	--	--	--	--	--	-83	1.00111	1.00007					-83	--		--	--	--	--	--	-83	1.00075	1.002			--	--	-83	--		--	--	--	--	--	-83	0.99798	1.0009			--	--	-83	--		--	--	--	--
	--	--	--	--	--	-82	1.00111	1.00008					-82	--		--	--	--	--	--	-82	1.00073	1.0021			--	--	-82	--		--	--	--	--	--	-82	0.9979	1.00094			--	--	-82	--		--	--	--	--
	--	--	--	--	--	-81	1.00111	1.00008					-81	--		--	--	--	--	--	-81	1.0007	1.00221			--	--	-81	--		--	--	--	--	--	-81	0.99781	1.00098			--	--	-81	--		--	--	--	--
	--	--	--	--	--	-80	1.0011	1.00009					-80	--		--	--	--	--	--	-80	1.00067	1.00232			--	--	-80	--		--	--	--	--	--	-80	0.99772	1.00103			--	--	-80	--		--	--	--	--
	--	--	--	--	--	-79	1.0011	1.00009					-79	--		--	--	--	--	--	-79	1.00063	1.00243			--	--	-79	--		--	--	--	--	--	-79	0.99762	1.00107			--	--	-79	--		--	--	--	--
	--	--	--	--	--	-78	1.00109	1.0001					-78	--		--	--	--	--	--	-78	1.00059	1.00255			--	--	-78	--		--	--	--	--	--	-78	0.99752	1.00112			--	--	-78	--		--	--	--	--
	--	--	--	--	--	-77	1.00108	1.00011					-77	--		--	--	--	--	--	-77	1.00055	1.00268			--	--	-77	--		--	--	--	--	--	-77	0.99742	1.00117			--	--	-77	--		--	--	--	--
	--	--	--	--	--	-76	1.00107	1.00011					-76	--		--	--	--	--	--	-76	1.0005	1.00281			--	--	-76	--		--	--	--	--	--	-76	0.99731	1.00122			--	--	-76	--		--	--	--	--
	--	--	--	--	--	-75	1.00106	1.00012					-75	--		--	--	--	--	--	-75	1.00045	1.00295			--	--	-75	--		--	--	--	--	--	-75	0.9972	1.00127			--	--	-75	--		--	--	--	--
	--	--	--	--	--	-74	1.00104	1.00013					-74	--		--	--	--	--	--	-74	1.0004	1.0031			--	--	-74	--		--	--	--	--	--	-74	0.99708	1.00133			--	--	-74	--		--	--	--	--
	--	--	--	--	--	-73	1.00102	1.00013					-73	--		--	--	--	--	--	-73	1.00034	1.00325			--	--	-73	--		--	--	--	--	--	-73	0.99696	1.00139			--	--	-73	--		--	--	--	--
	--	--	--	--	--	-72	1.001	1.00014					-72	--		--	--	--	--	--	-72	1.00027	1.00341			--	--	-72	--		--	--	--	--	--	-72	0.99683	1.00144			--	--	-72	--		--	--	--	--
	--	--	--	--	--	-71	1.00097	1.00015					-71	--		--	--	--	--	--	-71	1.0002	1.00358			--	--	-71	--		--	--	--	--	--	-71	0.99669	1.0015			--	--	-71	--		--	--	--	--
	--	--	--	--	--	-70	1.00094	1.00016					-70	-0.03361		--	--	--	--	--	-70	1.00012	1.00375			--	--	-70	0.46398		--	--	--	--	--	-70	0.99655	1.00157			--	--	-70	-0.14382		--	--	--	--
	--	--	--	--	--	-69	1.00091	1.00017					-69	-0.03736		--	--	--	--	--	-69	1.00004	1.00393			--	--	-69	0.46938		--	--	--	--	--	-69	0.99641	1.00163			--	--	-69	-0.14598		--	--	--	--
	--	--	--	--	--	-68	1.00087	1.00018					-68	-0.04152		--	--	--	--	--	-68	0.99995	1.00412			--	--	-68	0.47387		--	--	--	--	--	-68	0.99626	1.0017			--	--	-68	-0.14772		--	--	--	--
	--	--	--	--	--	-67	1.00084	1.00019					-67	-0.04615		--	--	--	--	--	-67	0.99985	1.00432			--	--	-67	0.47733		--	--	--	--	--	-67	0.9961	1.00176			--	--	-67	-0.14899		--	--	--	--
	--	--	--	--	--	-66	1.00079	1.0002					-66	-0.05128		--	--	--	--	--	-66	0.99975	1.00453			--	--	-66	0.47964		--	--	--	--	--	-66	0.99593	1.00183			--	--	-66	-0.14972		--	--	--	--
	--	--	--	--	--	-65	1.00074	1.00021					-65	-0.05698		--	--	--	--	--	-65	0.99964	1.00474			--	--	-65	0.48065		--	--	--	--	--	-65	0.99576	1.0019			--	--	-65	-0.14987		--	--	--	--
	--	--	--	--	--	-64	1.00069	1.00022					-64	-0.06331		--	--	--	--	--	-64	0.99952	1.00497			--	--	-64	0.4802		--	--	--	--	--	-64	0.99558	1.00198			--	--	-64	-0.14938		--	--	--	--
	--	--	--	--	--	-63	1.00063	1.00023					-63	-0.07032		--	--	--	--	--	-63	0.99939	1.0052			--	--	-63	0.47814		--	--	--	--	--	-63	0.99539	1.00205			--	--	-63	-0.14821		--	--	--	--
	--	--	--	--	--	-62	1.00057	1.00025					-62	-0.07811		--	--	--	--	--	-62	0.99925	1.00545			--	--	-62	0.47428		--	--	--	--	--	-62	0.9952	1.00213			--	--	-62	-0.14631		--	--	--	--
	--	--	--	--	--	-61	1.0005	1.00026					-61	-0.08674		--	--	--	--	--	-61	0.99911	1.0057			--	--	-61	0.46843		--	--	--	--	--	-61	0.995	1.00221			--	--	-61	-0.14364		--	--	--	--
	--	--	--	--	--	-60	1.00043	1.00028					-60	-0.09632		--	--	--	--	--	-60	0.99895	1.00597			--	--	-60	0.46038		--	--	--	--	--	-60	0.99478	1.00228			--	--	-60	-0.14019		--	--	--	--
	--	--	--	--	--	-59	1.00035	1.00029					-59	-0.10693		--	--	--	--	--	-59	0.99879	1.00624			--	--	-59	0.44992		--	--	--	--	--	-59	0.99456	1.00236			--	--	-59	-0.13594		--	--	--	--
	--	--	--	--	--	-58	1.00026	1.00031					-58	-0.1187		--	--	--	--	--	-58	0.99861	1.00653			--	--	-58	0.43681		--	--	--	--	--	-58	0.99433	1.00244			--	--	-58	-0.13089		--	--	--	--
	--	--	--	--	--	-57	1.00017	1.00033					-57	-0.13173		--	--	--	--	--	-57	0.99843	1.00683			--	--	-57	0.4208		--	--	--	--	--	-57	0.9941	1.00252			--	--	-57	-0.12507		--	--	--	--
	--	--	--	--	--	-56	1.00007	1.00034					-56	-0.14618		--	--	--	--	--	-56	0.99823	1.00713			--	--	-56	0.40164		--	--	--	--	--	-56	0.99385	1.0026			--	--	-56	-0.11854		--	--	--	--
	--	--	--	--	--	-55	0.99996	1.00035					-55	-0.16217		--	--	--	--	--	-55	0.99802	1.00745			--	--	-55	0.37902		--	--	--	--	--	-55	0.99359	1.00268			--	--	-55	-0.11137		--	--	--	--
	--	--	--	--	--	-54	0.99985	1.00036					-54	-0.17988		--	--	--	--	--	-54	0.9978	1.00777			--	--	-54	0.35267		--	--	--	--	--	-54	0.99332	1.00275			--	--	-54	-0.10368		--	--	--	--
	--	--	--	--	--	-53	0.99973	1.00036					-53	-0.19949		--	--	--	--	--	-53	0.99757	1.00809			--	--	-53	0.32227		--	--	--	--	--	-53	0.99304	1.00282			--	--	-53	-0.09564		--	--	--	--
	--	--	--	--	--	-52	0.9996	1.00033					-52	-0.22118		--	--	--	--	--	-52	0.99732	1.00841			--	--	-52	0.28748		--	--	--	--	--	-52	0.99275	1.00288			--	--	-52	-0.08745		--	--	--	--
	--	--	--	--	--	-51	0.99946	1.00028					-51	-0.24517		--	--	--	--	--	-51	0.99706	1.00871			--	--	-51	0.24797		--	--	--	--	--	-51	0.99245	1.00291			--	--	-51	-0.07937		--	--	--	--
	--	--	--	--	--	-50	0.99931	1.00017					-50	-0.2717		--	--	--	--	--	-50	0.99679	1.00898			--	--	-50	0.20337		--	--	--	--	--	-50	0.99214	1.00291			--	--	-50	-0.07173		--	--	--	--
	--	--	--	--	--	-49	0.99916	0.99996					-49	-0.30102		--	--	--	--	--	-49	0.9965	1.0092			--	--	-49	0.15332		--	--	--	--	--	-49	0.99181	1.00287			--	--	-49	-0.06493		--	--	--	--
	--	--	--	--	--	-48	0.99899	0.9996					-48	-0.33341		--	--	--	--	--	-48	0.9962	1.00931			--	--	-48	0.09743		--	--	--	--	--	-48	0.99147	1.00275			--	--	-48	-0.05942		--	--	--	--
	--	--	--	--	--	-47	0.99882	0.999					-47	-0.36918		--	--	--	--	--	-47	0.99588	1.00928			--	--	-47	0.03529		--	--	--	--	--	-47	0.99112	1.00253			--	--	-47	-0.05574		--	--	--	--
	--	--	--	--	--	-46	0.99863	0.99802					-46	-0.40866		--	--	--	--	--	-46	0.99554	1.00904			--	--	-46	-0.0335		--	--	--	--	--	-46	0.99076	1.00215			--	--	-46	-0.05452		--	--	--	--
	--	--	--	--	--	-45	0.99844	0.9965					-45	-0.45221		--	--	--	--	--	-45	0.99519	1.00848			--	--	-45	-0.10935		--	--	--	--	--	-45	0.99038	1.00155			--	--	-45	-0.05646		--	--	--	--
	--	--	--	--	--	-44	0.99823	0.99421					-44	-0.50022		--	--	--	--	--	-44	0.99482	1.00748			--	--	-44	-0.1927		--	--	--	--	--	-44	0.98999	1.00066			--	--	-44	-0.06235		--	--	--	--
	--	--	--	--	--	-43	0.99801	0.99085					-43	-0.55312		--	--	--	--	--	-43	0.99443	1.00591			--	--	-43	-0.28398		--	--	--	--	--	-43	0.98959	0.99938			--	--	-43	-0.07306		--	--	--	--
	--	--	--	--	--	-42	0.99779	0.9861					-42	-0.61137		--	--	--	--	--	-42	0.99402	1.00358			--	--	-42	-0.3836		--	--	--	--	--	-42	0.98917	0.9976			--	--	-42	-0.08955		--	--	--	--
	--	--	--	--	--	-41	0.99755	0.9796					-41	-0.67546		--	--	--	--	--	-41	0.9936	1.0003			--	--	-41	-0.49199		--	--	--	--	--	-41	0.98873	0.9952			--	--	-41	-0.11283		--	--	--	--
	--	--	--	--	--	-40	0.99729	0.97103					-40	-0.74593		--	--	--	--	--	-40	0.99315	0.99586			--	--	-40	-0.60959		--	--	--	--	--	-40	0.98829	0.99206			--	--	-40	-0.14398		--	--	--	--
	--	--	--	--	--	-39	0.99703	0.9601					-39	-0.82334		--	--	--	--	--	-39	0.99269	0.99008			--	--	-39	-0.73679		--	--	--	--	--	-39	0.98782	0.98806			--	--	-39	-0.18413		--	--	--	--
	--	--	--	--	--	-38	0.99675	0.94667					-38	-0.90832		--	--	--	--	--	-38	0.9922	0.98275			--	--	-38	-0.87398		--	--	--	--	--	-38	0.98735	0.98311			--	--	-38	-0.23443		--	--	--	--
	--	--	--	--	--	-37	0.99646	0.9307					-37	-1.0015		--	--	--	--	--	-37	0.9917	0.97373			--	--	-37	-1.02155		--	--	--	--	--	-37	0.98685	0.97713			--	--	-37	-0.29605		--	--	--	--
	--	--	--	--	--	-36	0.99616	0.91236					-36	-1.10357		--	--	--	--	--	-36	0.99117	0.96291			--	--	-36	-1.17983		--	--	--	--	--	-36	0.98634	0.97007			--	--	-36	-0.37012		--	--	--	--
	--	--	--	--	--	-35	0.99584	0.89196					-35	-1.21527		--	--	--	--	--	-35	0.99062	0.95027			--	--	-35	-1.34915		--	--	--	--	--	-35	0.98582	0.96196			--	--	-35	-0.45775		--	--	--	--
	--	--	--	--	--	-34	0.99551	0.86997					-34	-1.33736		--	--	--	--	--	-34	0.99005	0.93583			--	--	-34	-1.52976		--	--	--	--	--	-34	0.98528	0.95284			--	--	-34	-0.55996		--	--	--	--
	--	--	--	--	--	-33	0.99516	0.84693					-33	-1.47062		--	--	--	--	--	-33	0.98946	0.91971			--	--	-33	-1.7219		--	--	--	--	--	-33	0.98472	0.94279			--	--	-33	-0.67769		--	--	--	--
	--	--	--	--	--	-32	0.9948	0.82346					-32	-1.61588		--	--	--	--	--	-32	0.98884	0.90207			--	--	-32	-1.92574		--	--	--	--	--	-32	0.98415	0.93197			--	--	-32	-0.81173		--	--	--	--
	--	--	--	--	--	-31	0.99442	0.80012					-31	-1.77399		--	--	--	--	--	-31	0.9882	0.88316			--	--	-31	-2.1414		--	--	--	--	--	-31	0.98356	0.92052			--	--	-31	-0.96269		--	--	--	--
	--	--	--	--	--	-30	0.99403	0.77747					-30	-1.9458		--	--	--	--	--	-30	0.98754	0.86325			--	--	-30	-2.36893		--	--	--	--	--	-30	0.98296	0.90863			--	--	-30	-1.13104		--	--	--	--
	--	--	--	--	--	-29	0.99362	0.75594					-29	-2.13218		--	--	--	--	--	-29	0.98685	0.84266			--	--	-29	-2.60828		--	--	--	--	--	-29	0.98234	0.8965			--	--	-29	-1.31698		--	--	--	--
	--	--	--	--	--	-28	0.99319	0.73587					-28	-2.33397		--	--	--	--	--	-28	0.98614	0.8217			--	--	-28	-2.85936		--	--	--	--	--	-28	0.9817	0.8843			--	--	-28	-1.52052		--	--	--	--
	--	--	--	--	--	-27	0.99275	0.7175					-27	-2.552		--	--	--	--	--	-27	0.98539	0.80069			--	--	-27	-3.12195		--	--	--	--	--	-27	0.98106	0.87222			--	--	-27	-1.7414		--	--	--	--
	--	--	--	--	--	-26	0.99228	0.70097					-26	-2.78707		--	--	--	--	--	-26	0.98463	0.77993			--	--	-26	-3.39577		--	--	--	--	--	-26	0.98039	0.86041			--	--	-26	-1.97912		--	--	--	--
	--	--	--	--	--	-25	0.9918	0.68633					-25	-3.03988		--	--	--	--	--	-25	0.98383	0.75968			--	--	-25	-3.68043		--	--	--	--	--	-25	0.97972	0.84901			--	--	-25	-2.2329		--	--	--	--
	--	--	--	--	--	-24	0.99129	0.67356					-24	-3.31107		--	--	--	--	--	-24	0.983	0.74018			--	--	-24	-3.97541		--	--	--	--	--	-24	0.97903	0.83815			--	--	-24	-2.50172		--	--	--	--
	--	--	--	--	--	-23	0.99077	0.66259					-23	-3.60115		--	--	--	--	--	-23	0.98215	0.72162			--	--	-23	-4.28011		--	--	--	--	--	-23	0.97833	0.82789			--	--	-23	-2.78432		--	--	--	--
	--	--	--	--	--	-22	0.99022	0.6533					-22	-3.91048		--	--	--	--	--	-22	0.98126	0.70414			--	--	-22	-4.5938		--	--	--	--	--	-22	0.97761	0.8183			--	--	-22	-3.07923		--	--	--	--
	--	--	--	--	--	-21	0.98965	0.64558					-21	-4.23923		--	--	--	--	--	-21	0.98035	0.68786			--	--	-21	-4.91565		--	--	--	--	--	-21	0.97689	0.80943			--	--	-21	-3.38476		--	--	--	--
	--	--	--	--	--	-20	0.98906	0.63927					-20	-4.58736		--	--	--	--	--	-20	0.9794	0.67285			--	--	-20	-5.24472		--	--	--	--	--	-20	0.97615	0.80129			--	--	-20	-3.69908		--	--	--	--
	--	--	--	--	--	-19	0.98844	0.63424					-19	-4.95453		--	--	--	--	--	-19	0.97842	0.65915			--	--	-19	-5.57992		--	--	--	--	--	-19	0.97541	0.79388			--	--	-19	-4.02021		--	--	--	--
	--	--	--	--	--	-18	0.9878	0.63034					-18	-5.34012		--	--	--	--	--	-18	0.9774	0.64677			--	--	-18	-5.92011		--	--	--	--	--	-18	0.97466	0.7872			--	--	-18	-4.34607		--	--	--	--
	--	--	--	--	--	-17	0.98713	0.62744					-17	-5.74315		--	--	--	--	--	-17	0.97635	0.6357			--	--	-17	-6.26401		--	--	--	--	--	-17	0.9739	0.78122			--	--	-17	-4.67454		--	--	--	--
	--	--	--	--	--	-16	0.98643	0.62541					-16	-6.16221		--	--	--	--	--	-16	0.97526	0.62591			--	--	-16	-6.61025		--	--	--	--	--	-16	0.97314	0.77592			--	--	-16	-5.00346		--	--	--	--
	--	--	--	--	--	-15	0.9857	0.62414					-15	-6.59549		--	--	--	--	--	-15	0.97414	0.61735			--	--	-15	-6.95739		--	--	--	--	--	-15	0.97237	0.77127			--	--	-15	-5.3307		--	--	--	--
	--	--	--	--	--	-14	0.98495	0.62353					-14	-7.04072		--	--	--	--	--	-14	0.97298	0.60998			--	--	-14	-7.30388		--	--	--	--	--	-14	0.9716	0.76722			--	--	-14	-5.65417		--	--	--	--
	--	--	--	--	--	-13	0.98416	0.62348					-13	-7.49511		--	--	--	--	--	-13	0.97178	0.60372			--	--	-13	-7.64815		--	--	--	--	--	-13	0.97083	0.76373			--	--	-13	-5.97185		--	--	--	--
	--	--	--	--	--	-12	0.98334	0.62393					-12	-7.95544		--	--	--	--	--	-12	0.97054	0.59852			--	--	-12	-7.98855		--	--	--	--	--	-12	0.97005	0.76078			--	--	-12	-6.28186		--	--	--	--
	--	--	--	--	--	-11	0.98249	0.62479					-11	-8.41802		--	--	--	--	--	-11	0.96927	0.5943			--	--	-11	-8.32341		--	--	--	--	--	-11	0.96928	0.75832			--	--	-11	-6.58242		--	--	--	--
	--	--	--	--	--	-10	0.98161	0.62601					-10	-8.87878		--	--	--	--	--	-10	0.96795	0.59101			--	--	-10	-8.65104		--	--	--	--	--	-10	0.96851	0.75631			--	--	-10	-6.87191		--	--	--	--
	--	--	--	--	--	-9	0.9807	0.62754					-9	-9.33338		--	--	--	--	--	-9	0.9666	0.58857			--	--	-9	-8.96975		--	--	--	--	--	-9	0.96774	0.75473			--	--	-9	-7.14888		--	--	--	--
	--	--	--	--	--	-8	0.97976	0.62933					-8	-9.77731		--	--	--	--	--	-8	0.96522	0.58692			--	--	-8	-9.27787		--	--	--	--	--	-8	0.96697	0.75353			--	--	-8	-7.41204		--	--	--	--
	--	--	--	--	--	-7	0.97879	0.63135					-7	-10.2062		--	--	--	--	--	-7	0.9638	0.586			--	--	-7	-9.57377		--	--	--	--	--	-7	0.96621	0.75269			--	--	-7	-7.66029		--	--	--	--
	--	--	--	--	--	-6	0.97779	0.63355					-6	-10.6158		--	--	--	--	--	-6	0.96234	0.58576			--	--	-6	-9.85586		--	--	--	--	--	-6	0.96546	0.75219			--	--	-6	-7.89269		--	--	--	--
	--	--	--	--	--	-5	0.97675	0.63593					-5	-11.0026		--	--	--	--	--	-5	0.96085	0.58614			--	--	-5	-10.1226		--	--	--	--	--	-5	0.96472	0.75199			--	--	-5	-8.10851		--	--	--	--
	--	--	--	--	--	-4	0.9757	0.63844					-4	-11.3639		--	--	--	--	--	-4	0.95933	0.58709			--	--	-4	-10.3727		--	--	--	--	--	-4	0.96398	0.75207			--	--	-4	-8.30716		--	--	--	--
	--	--	--	--	--	-3	0.97461	0.64107					-3	-11.6979		--	--	--	--	--	-3	0.95778	0.58856			--	--	-3	-10.6047		--	--	--	--	--	-3	0.96325	0.75241			--	--	-3	-8.48821		--	--	--	--
	--	--	--	--	--	-2	0.9735	0.64381					-2	-12.0041		--	--	--	--	--	-2	0.9562	0.59051			--	--	-2	-10.8174		--	--	--	--	--	-2	0.96253	0.753			--	--	-2	-8.65142		--	--	--	--
	--	--	--	--	--	-1	0.97237	0.64664					-1	-12.2832		--	--	--	--	--	-1	0.9546	0.5929			--	--	-1	-11.0098		--	--	--	--	--	-1	0.96182	0.75381			--	--	-1	-8.79665		--	--	--	--
	--	--	--	--	--	0	0.97122	0.64955					0	-12.5372		--	--	--	--	--	0	0.95298	0.5957			--	--	0	-11.181		--	--	--	--	--	0	0.96113	0.75483			--	--	0	-8.92391		--	--	--	--
	--	--	--	--	--	1	0.97005	0.65253					1	-12.7685		--	--	--	--	--	1	0.95134	0.59887			--	--	1	-11.3301		--	--	--	--	--	1	0.96044	0.75604			--	--	1	-9.03332		--	--	--	--
	--	--	--	--	--	2	0.96887	0.65557					2	-12.9804		--	--	--	--	--	2	0.94968	0.60237			--	--	2	-11.4566		--	--	--	--	--	2	0.95977	0.75742			--	--	2	-9.12511		--	--	--	--
	--	--	--	--	--	3	0.96767	0.65867					3	-13.1759		--	--	--	--	--	3	0.94802	0.60618			--	--	3	-11.5599		--	--	--	--	--	3	0.95911	0.75897			--	--	3	-9.1996		--	--	--	--
	--	--	--	--	--	4	0.96646	0.66182					4	-13.3575		--	--	--	--	--	4	0.94634	0.61027			--	--	4	-11.6397		--	--	--	--	--	4	0.95847	0.76068			--	--	4	-9.25718		--	--	--	--
	--	--	--	--	--	5	0.96525	0.66501					5	-13.5269		--	--	--	--	--	5	0.94466	0.61462			--	--	5	-11.696		--	--	--	--	--	5	0.95784	0.76252			--	--	5	-9.2983		--	--	--	--
	--	--	--	--	--	6	0.96403	0.66824					6	-13.6849		--	--	--	--	--	6	0.94298	0.61918			--	--	6	-11.7286		--	--	--	--	--	6	0.95722	0.76449			--	--	6	-9.32347		--	--	--	--
	--	--	--	--	--	7	0.96281	0.67151					7	-13.8312		--	--	--	--	--	7	0.9413	0.62395			--	--	7	-11.7378		--	--	--	--	--	7	0.95661	0.76658			--	--	7	-9.33325		--	--	--	--
	--	--	--	--	--	8	0.96159	0.67482					8	-13.9646		--	--	--	--	--	8	0.93963	0.62891			--	--	8	-11.7238		--	--	--	--	--	8	0.95602	0.76878			--	--	8	-9.32823		--	--	--	--
	--	--	--	--	--	9	0.96038	0.67816					9	-14.0831		--	--	--	--	--	9	0.93796	0.63402			--	--	9	-11.6871		--	--	--	--	--	9	0.95544	0.77108			--	--	9	-9.30901		--	--	--	--
	--	--	--	--	--	10	0.95918	0.68153					10	-14.1844		--	--	--	--	--	10	0.93631	0.63927			--	--	10	-11.6282		--	--	--	--	--	10	0.95487	0.77346			--	--	10	-9.27622		--	--	--	--
	--	--	--	--	--	11	0.95798	0.68494					11	-14.2661		--	--	--	--	--	11	0.93468	0.64463			--	--	11	-11.5478		--	--	--	--	--	11	0.95432	0.77592			--	--	11	-9.23049		--	--	--	--
	--	--	--	--	--	12	0.9568	0.68837					12	-14.3257		--	--	--	--	--	12	0.93307	0.6501			--	--	12	-11.4466		--	--	--	--	--	12	0.95378	0.77844			--	--	12	-9.17246		--	--	--	--
	--	--	--	--	--	13	0.95563	0.69183					13	-14.3613		--	--	--	--	--	13	0.93148	0.65565			--	--	13	-11.3255		--	--	--	--	--	13	0.95326	0.78103			--	--	13	-9.10276		--	--	--	--
	--	--	--	--	--	14	0.95448	0.69532					14	-14.3712		--	--	--	--	--	14	0.92991	0.66126			--	--	14	-11.1856		--	--	--	--	--	14	0.95275	0.78366			--	--	14	-9.02202		--	--	--	--
	--	--	--	--	--	15	0.95335	0.69884					15	-14.3541		--	--	--	--	--	15	0.92837	0.66692			--	--	15	-11.0278		--	--	--	--	--	15	0.95225	0.78633			--	--	15	-8.93084		--	--	--	--
	--	--	--	--	--	16	0.95224	0.70239					16	-14.3095		--	--	--	--	--	16	0.92687	0.67261			--	--	16	-10.8531		--	--	--	--	--	16	0.95176	0.78904			--	--	16	-8.82983		--	--	--	--
	--	--	--	--	--	17	0.95116	0.70595					17	-14.2372		--	--	--	--	--	17	0.9254	0.67832			--	--	17	-10.6628		--	--	--	--	--	17	0.95129	0.79177			--	--	17	-8.71958		--	--	--	--
	--	--	--	--	--	18	0.9501	0.70955					18	-14.1373		--	--	--	--	--	18	0.92396	0.68403			--	--	18	-10.458		--	--	--	--	--	18	0.95082	0.79452			--	--	18	-8.60064		--	--	--	--
	--	--	--	--	--	19	0.94907	0.71317					19	-14.0107		--	--	--	--	--	19	0.92256	0.68973			--	--	19	-10.2398		--	--	--	--	--	19	0.95037	0.79727			--	--	19	-8.47355		--	--	--	--
	--	--	--	--	--	20	0.94807	0.71681					20	-13.8582		--	--	--	--	--	20	0.9212	0.6954			--	--	20	-10.0095		--	--	--	--	--	20	0.94993	0.80003			--	--	20	-8.33885		--	--	--	--
	--	--	--	--	--	21	0.9471	0.72048					21	-13.6812		--	--	--	--	--	21	0.91988	0.70104			--	--	21	-9.76833		--	--	--	--	--	21	0.94951	0.80277			--	--	21	-8.19703		--	--	--	--
	--	--	--	--	--	22	0.94616	0.72416					22	-13.4811		--	--	--	--	--	22	0.91859	0.70662			--	--	22	-9.51745		--	--	--	--	--	22	0.94909	0.80551			--	--	22	-8.04856		--	--	--	--
	--	--	--	--	--	23	0.94525	0.72787					23	-13.2596		--	--	--	--	--	23	0.91736	0.71215			--	--	23	-9.25809		--	--	--	--	--	23	0.94868	0.80823			--	--	23	-7.89391		--	--	--	--
	--	--	--	--	--	24	0.94437	0.73159					24	-13.0184		--	--	--	--	--	24	0.91616	0.71761			--	--	24	-8.99142		--	--	--	--	--	24	0.94829	0.81092			--	--	24	-7.7335		--	--	--	--
	--	--	--	--	--	25	0.94353	0.73533					25	-12.7594		--	--	--	--	--	25	0.91501	0.72299			--	--	25	-8.71861		--	--	--	--	--	25	0.9479	0.81359			--	--	25	-7.56775		--	--	--	--
	--	--	--	--	--	26	0.94272	0.73908					26	-12.4844		--	--	--	--	--	26	0.9139	0.72828			--	--	26	-8.4408		--	--	--	--	--	26	0.94753	0.81622			--	--	26	-7.39705		--	--	--	--
	--	--	--	--	--	27	0.94194	0.74284					27	-12.1953		--	--	--	--	--	27	0.91283	0.73348			--	--	27	-8.15909		--	--	--	--	--	27	0.94716	0.81881			--	--	27	-7.22177		--	--	--	--
	--	--	--	--	--	28	0.94119	0.74661					28	-11.8938		--	--	--	--	--	28	0.91181	0.73858			--	--	28	-7.87455		--	--	--	--	--	28	0.9468	0.82135			--	--	28	-7.04227		--	--	--	--
	--	--	--	--	--	29	0.94048	0.75038					29	-11.5818		--	--	--	--	--	29	0.91084	0.74357			--	--	29	-7.58821		--	--	--	--	--	29	0.94646	0.82385			--	--	29	-6.85888		--	--	--	--
	--	--	--	--	--	30	0.9398	0.75416					30	-11.261		--	--	--	--	--	30	0.9099	0.74844			--	--	30	-7.30105		--	--	--	--	--	30	0.94612	0.8263			--	--	30	-6.67193		--	--	--	--
	--	--	--	--	--	31	0.93916	0.75793					31	-10.933		--	--	--	--	--	31	0.90901	0.7532			--	--	31	-7.01403		--	--	--	--	--	31	0.94579	0.8287			--	--	31	-6.48173		--	--	--	--
	--	--	--	--	--	32	0.93854	0.76169					32	-10.5994		--	--	--	--	--	32	0.90816	0.75784			--	--	32	-6.72802		--	--	--	--	--	32	0.94547	0.83104			--	--	32	-6.28857		--	--	--	--
	--	--	--	--	--	33	0.93796	0.76544					33	-10.2617		--	--	--	--	--	33	0.90735	0.76236			--	--	33	-6.44388		--	--	--	--	--	33	0.94516	0.83332			--	--	33	-6.09273		--	--	--	--
	--	--	--	--	--	34	0.93741	0.76917					34	-9.92136		--	--	--	--	--	34	0.90658	0.76675			--	--	34	-6.16239		--	--	--	--	--	34	0.94486	0.83554			--	--	34	-5.89451		--	--	--	--
	--	--	--	--	--	35	0.93689	0.77288					35	-9.57958		--	--	--	--	--	35	0.90585	0.77101			--	--	35	-5.88431		--	--	--	--	--	35	0.94456	0.8377			--	--	35	-5.69417		--	--	--	--
	--	--	--	--	--	36	0.93639	0.77656					36	-9.23762		--	--	--	--	--	36	0.90516	0.77514			--	--	36	-5.61031		--	--	--	--	--	36	0.94428	0.8398			--	--	36	-5.49199		--	--	--	--
	--	--	--	--	--	37	0.93593	0.78021					37	-8.89661		--	--	--	--	--	37	0.90451	0.77914			--	--	37	-5.34105		--	--	--	--	--	37	0.944	0.84183			--	--	37	-5.28825		--	--	--	--
	--	--	--	--	--	38	0.93549	0.78383					38	-8.55759		--	--	--	--	--	38	0.90389	0.78301			--	--	38	-5.0771		--	--	--	--	--	38	0.94373	0.84381			--	--	38	-5.08321		--	--	--	--
	--	--	--	--	--	39	0.93509	0.7874					39	-8.22152		--	--	--	--	--	39	0.90331	0.78675			--	--	39	-4.81898		--	--	--	--	--	39	0.94346	0.84571			--	--	39	-4.87718		--	--	--	--
	--	--	--	--	--	40	0.9347	0.79093					40	-7.88926		--	--	--	--	--	40	0.90276	0.79036			--	--	40	-4.56719		--	--	--	--	--	40	0.9432	0.84756			--	--	40	-4.67043		--	--	--	--
	--	--	--	--	--	41	0.93434	0.79441					41	-7.5616		--	--	--	--	--	41	0.90225	0.79385			--	--	41	-4.32213		--	--	--	--	--	41	0.94296	0.84934			--	--	41	-4.4633		--	--	--	--
	--	--	--	--	--	42	0.93401	0.79785					42	-7.23925		--	--	--	--	--	42	0.90177	0.79721			--	--	42	-4.08419		--	--	--	--	--	42	0.94271	0.85106			--	--	42	-4.2561		--	--	--	--
	--	--	--	--	--	43	0.9337	0.80123					43	-6.92284		--	--	--	--	--	43	0.90131	0.80044			--	--	43	-3.85368		--	--	--	--	--	43	0.94248	0.85272			--	--	43	-4.04919		--	--	--	--
	--	--	--	--	--	44	0.93341	0.80456					44	-6.61294		--	--	--	--	--	44	0.90089	0.80355			--	--	44	-3.63087		--	--	--	--	--	44	0.94225	0.85431			--	--	44	-3.84295		--	--	--	--
	--	--	--	--	--	45	0.93314	0.80785					45	-6.31003		--	--	--	--	--	45	0.90049	0.80654			--	--	45	-3.41597		--	--	--	--	--	45	0.94203	0.85585			--	--	45	-3.63778		--	--	--	--
	--	--	--	--	--	46	0.9329	0.8111					46	-6.01455		--	--	--	--	--	46	0.90013	0.80941			--	--	46	-3.20916		--	--	--	--	--	46	0.94181	0.85732			--	--	46	-3.43413		--	--	--	--
	--	--	--	--	--	47	0.93267	0.8143					47	-5.72687		--	--	--	--	--	47	0.89978	0.81217			--	--	47	-3.01055		--	--	--	--	--	47	0.9416	0.85874			--	--	47	-3.23245		--	--	--	--
	--	--	--	--	--	48	0.93246	0.81747					48	-5.44729		--	--	--	--	--	48	0.89946	0.81482			--	--	48	-2.82024		--	--	--	--	--	48	0.9414	0.8601			--	--	48	-3.03326		--	--	--	--
	--	--	--	--	--	49	0.93226	0.8206					49	-5.17606		--	--	--	--	--	49	0.89917	0.81735			--	--	49	-2.63824		--	--	--	--	--	49	0.9412	0.86141			--	--	49	-2.83708		--	--	--	--
	--	--	--	--	--	50	0.93209	0.82372					50	-4.91339		--	--	--	--	--	50	0.89889	0.81978			--	--	50	-2.46456		--	--	--	--	--	50	0.94101	0.86266			--	--	50	-2.64449		--	--	--	--
	--	--	--	--	--	51	0.93193	0.82682					51	--		--	--	--	--	--	51	0.89864	0.82211			--	--	51	--		--	--	--	--	--	51	0.94083	0.86386			--	--	51	--		--	--	--	--
	--	--	--	--	--	52	0.93178	0.8299					52	--		--	--	--	--	--	52	0.89841	0.82434			--	--	52	--		--	--	--	--	--	52	0.94065	0.86502			--	--	52	--		--	--	--	--
	--	--	--	--	--	53	0.93165	0.83298					53	--		--	--	--	--	--	53	0.89819	0.82648			--	--	53	--		--	--	--	--	--	53	0.94047	0.86612			--	--	53	--		--	--	--	--
	--	--	--	--	--	54	0.93153	0.83607					54	--		--	--	--	--	--	54	0.89799	0.82852			--	--	54	--		--	--	--	--	--	54	0.94031	0.86717			--	--	54	--		--	--	--	--
	--	--	--	--	--	55	0.93142	0.83915					55	--		--	--	--	--	--	55	0.89781	0.83047			--	--	55	--		--	--	--	--	--	55	0.94014	0.86818			--	--	55	--		--	--	--	--
	--	--	--	--	--	56	0.93132	0.84224					56	--		--	--	--	--	--	56	0.89765	0.83234			--	--	56	--		--	--	--	--	--	56	0.93998	0.86915			--	--	56	--		--	--	--	--
	--	--	--	--	--	57	0.93124	0.84534					57	--		--	--	--	--	--	57	0.8975	0.83412			--	--	57	--		--	--	--	--	--	57	0.93983	0.87007			--	--	57	--		--	--	--	--
	--	--	--	--	--	58	0.93116	0.84845					58	--		--	--	--	--	--	58	0.89736	0.83583			--	--	58	--		--	--	--	--	--	58	0.93968	0.87096			--	--	58	--		--	--	--	--
	--	--	--	--	--	59	0.9311	0.85156					59	--		--	--	--	--	--	59	0.89723	0.83746			--	--	59	--		--	--	--	--	--	59	0.93954	0.8718			--	--	59	--		--	--	--	--
	--	--	--	--	--	60	0.93104	0.85468					60	--		--	--	--	--	--	60	0.89712	0.83902			--	--	60	--		--	--	--	--	--	60	0.9394	0.87261			--	--	60	--		--	--	--	--
	--	--	--	--	--	61	0.93099	0.8578					61	--		--	--	--	--	--	61	0.89702	0.8405			--	--	61	--		--	--	--	--	--	61	0.93927	0.87338			--	--	61	--		--	--	--	--
	--	--	--	--	--	62	0.93095	0.8609					62	--		--	--	--	--	--	62	0.89693	0.84192			--	--	62	--		--	--	--	--	--	62	0.93914	0.87412			--	--	62	--		--	--	--	--
	--	--	--	--	--	63	0.93091	0.864					63	--		--	--	--	--	--	63	0.89685	0.84328			--	--	63	--		--	--	--	--	--	63	0.93902	0.87482			--	--	63	--		--	--	--	--
	--	--	--	--	--	64	0.93088	0.86708					64	--		--	--	--	--	--	64	0.89678	0.84458			--	--	64	--		--	--	--	--	--	64	0.9389	0.8755			--	--	64	--		--	--	--	--
	--	--	--	--	--	65	0.93086	0.87013					65	--		--	--	--	--	--	65	0.89671	0.84582			--	--	65	--		--	--	--	--	--	65	0.93878	0.87614			--	--	65	--		--	--	--	--
	--	--	--	--	--	66	0.93084	0.87315					66	--		--	--	--	--	--	66	0.89666	0.847			--	--	66	--		--	--	--	--	--	66	0.93867	0.87676			--	--	66	--		--	--	--	--
	--	--	--	--	--	67	0.93083	0.87614					67	--		--	--	--	--	--	67	0.89661	0.84813			--	--	67	--		--	--	--	--	--	67	0.93856	0.87735			--	--	67	--		--	--	--	--
	--	--	--	--	--	68	0.93082	0.87907					68	--		--	--	--	--	--	68	0.89656	0.84921			--	--	68	--		--	--	--	--	--	68	0.93845	0.87791			--	--	68	--		--	--	--	--
	--	--	--	--	--	69	0.93081	0.88196					69	--		--	--	--	--	--	69	0.89653	0.85025			--	--	69	--		--	--	--	--	--	69	0.93835	0.87845			--	--	69	--		--	--	--	--
	--	--	--	--	--	70	0.93081	0.88478					70	--		--	--	--	--	--	70	0.8965	0.85123			--	--	70	--		--	--	--	--	--	70	0.93826	0.87896			--	--	70	--		--	--	--	--
	--	--	--	--	--	71	0.93081	0.88755					71	--		--	--	--	--	--	71	0.89647	0.85218			--	--	71	--		--	--	--	--	--	71	0.93816	0.87945			--	--	71	--		--	--	--	--
	--	--	--	--	--	72	0.93082	0.89024					72	--		--	--	--	--	--	72	0.89645	0.85308			--	--	72	--		--	--	--	--	--	72	0.93807	0.87992			--	--	72	--		--	--	--	--
	--	--	--	--	--	73	0.93083	0.89287					73	--		--	--	--	--	--	73	0.89643	0.85395			--	--	73	--		--	--	--	--	--	73	0.93799	0.88038			--	--	73	--		--	--	--	--
	--	--	--	--	--	74	0.93084	0.89541					74	--		--	--	--	--	--	74	0.89642	0.85477			--	--	74	--		--	--	--	--	--	74	0.9379	0.88081			--	--	74	--		--	--	--	--
	--	--	--	--	--	75	0.93085	0.89788					75	--		--	--	--	--	--	75	0.89641	0.85556			--	--	75	--		--	--	--	--	--	75	0.93782	0.88122			--	--	75	--		--	--	--	--
	--	--	--	--	--	76	0.93086	0.90027					76	--		--	--	--	--	--	76	0.8964	0.85632			--	--	76	--		--	--	--	--	--	76	0.93775	0.88162			--	--	76	--		--	--	--	--
	--	--	--	--	--	77	0.93088	0.90257					77	--		--	--	--	--	--	77	0.8964	0.85705			--	--	77	--		--	--	--	--	--	77	0.93767	0.882			--	--	77	--		--	--	--	--
	--	--	--	--	--	78	0.93089	0.90479					78	--		--	--	--	--	--	78	0.8964	0.85775			--	--	78	--		--	--	--	--	--	78	0.9376	0.88236			--	--	78	--		--	--	--	--
	--	--	--	--	--	79	0.93091	0.90693					79	--		--	--	--	--	--	79	0.8964	0.85842			--	--	79	--		--	--	--	--	--	79	0.93753	0.88271			--	--	79	--		--	--	--	--
	--	--	--	--	--	80	0.93093	0.90898					80	--		--	--	--	--	--	80	0.8964	0.85906			--	--	80	--		--	--	--	--	--	80	0.93747	0.88305			--	--	80	--		--	--	--	--
	--	--	--	--	--	81	0.93095	0.91095					81	--		--	--	--	--	--	81	0.89641	0.85968			--	--	81	--		--	--	--	--	--	81	0.9374	0.88337			--	--	81	--		--	--	--	--
	--	--	--	--	--	82	0.93097	0.91283					82	--		--	--	--	--	--	82	0.89641	0.86027			--	--	82	--		--	--	--	--	--	82	0.93734	0.88368			--	--	82	--		--	--	--	--
	--	--	--	--	--	83	0.93099	0.91463					83	--		--	--	--	--	--	83	0.89642	0.86084			--	--	83	--		--	--	--	--	--	83	0.93729	0.88398			--	--	83	--		--	--	--	--
	--	--	--	--	--	84	0.93101	0.91635					84	--		--	--	--	--	--	84	0.89643	0.86139			--	--	84	--		--	--	--	--	--	84	0.93723	0.88427			--	--	84	--		--	--	--	--
	--	--	--	--	--	85	0.93103	0.91798					85	--		--	--	--	--	--	85	0.89644	0.86192			--	--	85	--		--	--	--	--	--	85	0.93718	0.88454			--	--	85	--		--	--	--	--
	--	--	--	--	--	86	0.93105	0.91954					86	--		--	--	--	--	--	86	0.89645	0.86242			--	--	86	--		--	--	--	--	--	86	0.93713	0.88481			--	--	86	--		--	--	--	--
	--	--	--	--	--	87	0.93107	0.92103					87	--		--	--	--	--	--	87	0.89646	0.86291			--	--	87	--		--	--	--	--	--	87	0.93708	0.88507			--	--	87	--		--	--	--	--
	--	--	--	--	--	88	0.93109	0.92244					88	--		--	--	--	--	--	88	0.89647	0.86339			--	--	88	--		--	--	--	--	--	88	0.93703	0.88532			--	--	88	--		--	--	--	--
	--	--	--	--	--	89	0.93111	0.92378					89	--		--	--	--	--	--	89	0.89648	0.86384			--	--	89	--		--	--	--	--	--	89	0.93698	0.88556			--	--	89	--		--	--	--	--
	--	--	--	--	--	90	0.93113	0.92505					90	--		--	--	--	--	--	90	0.89649	0.86428			--	--	90	--		--	--	--	--	--	90	0.93694	0.88579			--	--	90	--		--	--	--	--
	--	--	--	--	--	91	0.93115	0.92625					91	--		--	--	--	--	--	91	0.8965	0.86471			--	--	91	--		--	--	--	--	--	91	0.9369	0.88601			--	--	91	--		--	--	--	--
	--	--	--	--	--	92	0.93117	0.92739					92	--		--	--	--	--	--	92	0.89652	0.86512			--	--	92	--		--	--	--	--	--	92	0.93686	0.88623			--	--	92	--		--	--	--	--
	--	--	--	--	--	93	0.93119	0.92847					93	--		--	--	--	--	--	93	0.89653	0.86552			--	--	93	--		--	--	--	--	--	93	0.93682	0.88644			--	--	93	--		--	--	--	--
	--	--	--	--	--	94	0.93121	0.92949					94	--		--	--	--	--	--	94	0.89654	0.86591			--	--	94	--		--	--	--	--	--	94	0.93679	0.88664			--	--	94	--		--	--	--	--
	--	--	--	--	--	95	0.93122	0.93046					95	--		--	--	--	--	--	95	0.89655	0.86628			--	--	95	--		--	--	--	--	--	95	0.93675	0.88684			--	--	95	--		--	--	--	--
	--	--	--	--	--	96	0.93124	0.93137					96	--		--	--	--	--	--	96	0.89656	0.86664			--	--	96	--		--	--	--	--	--	96	0.93672	0.88703			--	--	96	--		--	--	--	--
	--	--	--	--	--	97	0.93126	0.93224					97	--		--	--	--	--	--	97	0.89657	0.867			--	--	97	--		--	--	--	--	--	97	0.93669	0.88722			--	--	97	--		--	--	--	--
	--	--	--	--	--	98	0.93127	0.93305					98	--		--	--	--	--	--	98	0.89658	0.86734			--	--	98	--		--	--	--	--	--	98	0.93666	0.8874			--	--	98	--		--	--	--	--
	--	--	--	--	--	99	0.93129	0.93382					99	--		--	--	--	--	--	99	0.89659	0.86767			--	--	99	--		--	--	--	--	--	99	0.93663	0.88757			--	--	99	--		--	--	--	--
	--	--	--	--	--	100	--	0.93455					100	--		--	--	--	--	--	100	0.8966	0.868			--	--	100	--		--	--	--	--	--	100	0.9366	0.88774			--	--	100	--		--	--	--	--
[truncated: 47 more columns]

## Sheet: Fig3
panel b	total length							panel c	AUC							panel d	N/C ratio						panel f	total length							panel g	cytosolic total length							CMI
	control	CCATc	CCTc	DCRDc	CCTd	DCRDd			ctrl	CCATc	CCTc	CCTd	DCRDc	DCRDd			CCATc	CCTc	CCTd	DCRDc	DCRDd			CCATc<1.5	CCTc<1.5	DCRDc	CCTd<1.5	DCRDd	control			CCATc	CCTc	DCRDc	CCTd	DCRDd	control		CCATc	CCTc	DCRDc	CCTd	DCRDd	control (SEM is not shown)
	581.013	496.765	338.933	526.089	733.417	274.501			440	450	290	610	420	200			1.37877	1.10576	2.16611	1	1.08777			496.765	338.933	526.089		274.501	581.013			496.765	338.933	526.089		274.501	581.013		0.437333	0.626667	0.738667	0.853333	0.973333	-0.016
	635.947	390.514	723.208	234.782	781.848	139.141			510	360	620	650	210	120			1.27964	2.81069	2.64511	1	1.33425			390.514		234.782		139.141	635.947			390.514		234.782		139.141	635.947		0.0346667	0.0693333	0.765333	0.349333	0.576	0.250667
	423.65	554.12	416.282	301.305	392.953	382.511			340	430	320	340	230	320			1.94627	1.19882	2.84178	1	1.00357				416.282	301.305	303.858	382.511	423.65				416.282	301.305	303.858	382.511	423.65		-0.349333	0.349333	0.981333	0.594667	0.962667	0.458667
	668.508	850.349	547.357	364	303.858	234.933			570	710	380	220	320	180			1.32694	3.57067	1.12108	1	1.04745			850.349		364		234.933	668.508			850.349		364		234.933	668.508		-0.314667	0.0666667	0.290667	0.552	0.738667	0.141333
	456.416	802.31	512.043	342.185	590.703	144.921			390	700	450	540	260	120			1.59866	1.53557	1.92878	1	0.99238					342.185		144.921	456.416					342.185		144.921	456.416		-0.0186667	0.0453333	0.376			-0.0373333
	764.641	638.819	810.609	199.231	635.569	383.978			580	500	600	510	180	300			1.75164	1.5056	2.89787	1.30677	1					199.231		383.978	764.641					199.231		383.978	764.641		-0.00266667	0.522667	0.765333			-0.192
	716.348	357.038	625.847	445.254	642.176	128.597			630	310	540	530	350	100			1.2208	1.22363	2.91146	1.00438	1			357.038	625.847	445.254	410.589	128.597	716.348			357.038	625.847	445.254	410.589	128.597	716.348			0.386667	0.597333			-0.509333
	518.883	461.713	358.45	278.179	410.589	323.899			430	380	310	310	250	260			1.16339	1.46694	1.25628	1.26437	1.01922			461.713	358.45	278.179		323.899	518.883			461.713	358.45	278.179		323.899	518.883			0.656				-0.096
	411.688	650.183	541.015	140.849	889.728	309.509			310	540	480	650	110	260			1.5426	2.21444	2.75433	1.12279	1.54814					140.849	383.287	309.509	411.688					140.849	383.287	309.509	411.688			0.573333
	424.917	929.822	351.861	444.533	383.287	245.473			370	780	310	300	330	210			1.86793	1.29129	1.03682	1.17613	1.1191				351.861	444.533		245.473	424.917				351.861	444.533		245.473	424.917
	644.658	853.787	275.642	613.818	519.606	177.799			540	710	220	440	470	160			2.03187	1.11814	1.92979	1.45006	1.4522				275.642	613.818		177.799	644.658				275.642	613.818		177.799	644.658
	677.559	564.154	325.186	541.832	870.561	378.009			550	460	300	680	420	310			1.71403	1.06352	4.22123	1.0805	1.55851				325.186	541.832		378.009	677.559				325.186	541.832		378.009	677.559
	721.142	389.432	602.787	319.508	557.24	183.75			600	330	500	450	250	140			1.34091	1.38082	3.45982	1.03133	1.45902			389.432	602.787	319.508		183.75	721.142			389.432	602.787	319.508		183.75	721.142
	517.479	331.99	272.593	549.59	876.043	602.231			470	270	200	680	470	500			1.1318	0.95213	3.38194	1.00165	1.22945			331.99	272.593	549.59	403.42	602.231	517.479			331.99	272.593	549.59	403.42	602.231	517.479
	687.382	718.441	916.247	421.164	403.42	219.743			570	540	710	320	340	190			1.71235	3.37485	1.06932	1.26829	1.2239					421.164		219.743	687.382					421.164		219.743	687.382
	605.751	560.902	461.145	370.24	837.235	325.323			510	460	350	690	300	290			1.42554	1.23279	2.00247	1.07488	1.31092			560.902	461.145	370.24		325.323	605.751			560.902	461.145	370.24		325.323	605.751
	640.254	722.771	388.083	286.469	575.628	160.326			520	570	320	410	260	130			1.69367	1.18095	2.25746	1.22823	1.1459				388.083	286.469		160.326	640.254				388.083	286.469		160.326	640.254
	399.958	475.619	332.312	307.505	818.261	564.842			340	380	290	680	240	480			1.41222	1.11051	2.11779	1.32468	1.02297			475.619	332.312	307.505		564.842	399.958			475.619	332.312	307.505		564.842	399.958
	539.86	969.851	341.821	467.776	700.998	158.529			370	740	290	540	390	120			1.78582	1.62198	2.73405	1.14783	1.0268					467.776		158.529	539.86					467.776		158.529	539.86
	660.35	556.134	379.168	297.357	370.648	350.769			550	380	290	280	210	270			1.52628	1.19928	1.88244	1.08334	1.24427				379.168	297.357		350.769	660.35				379.168	297.357		350.769	660.35
	489.912	632.478	666.12	368.156	430.874	289.89			390	420	520	350	330	240			1.45252	1.96495	2.8478	0.99702	1.18092			554.057		368.156		289.89	489.912			554.057		368.156		289.89	489.912
	432.387	554.057	171.08	153.993	655.284	533.032			360	450	130	500	130	440			1.47019	1.03723	3.39485	1.0487	1.24682			567.311	171.08	153.993		533.032	432.387			567.311	171.08	153.993		533.032	432.387
	400.26	567.311	285.734	501.676	624.108	326.265			350	480	250	530	400	260			1.33313	1.03297	1.55642	1.27111	1.0393			534.219	285.734	501.676		326.265	400.26			534.219	285.734	501.676		326.265	400.26
	546.031	534.219	466.847		687.798	425.641			450	460	380	570		370			1.42471	1.58881	2.25244		1.11371			626.513				425.641	546.031			626.513				425.641	546.031
	312.701	626.513	281.815		553.874	81.6141			280	550	240	400		70			1.31405	1.16207	1.7279		1.22204			596.21	281.815		373.853	81.6141	312.701			596.21	281.815		373.853	81.6141	312.701
	665.798	596.21	646.818		373.853	234.32			510	430	570	310		180			1.69363	1.44596	0.81046		1.0572				646.818			234.32	665.798				646.818			234.32	665.798
	658.272	658.82	425.964		688.736				550	530	350	570					1.42955	1.13202	3.89196					633.294	425.964				658.272			633.294	425.964				658.272
	536.874	633.294	901.307		776.756				380	520	730	610						2.10836	2.22831								452.472		536.874						452.472		536.874
	433.009		640.391		452.472				370		520	370						3.06389	1.23397										433.009								433.009
	567.359		721.08		781.29				460		620							3.08609											567.359								567.359
	343.199		408.527						280		340							1.36286							408.527				343.199				408.527				343.199
	552.16		519.832						480		420							2.04118											552.16								552.16
	442.397		730.224						360		560							2.29699											442.397								442.397
	502.926		458.202						460		340							1.39595							458.202				502.926				458.202				502.926
	570.872		673.579						510		520							2.59435											570.872								570.872

## Sheet: Fig4
panel a	YFP-preIQ-IQ-PCRDd+CFP-DCRDs		YFP-preIQ-IQ-PCRDd+CFP-DCRDc		YFP-preIQ-IQ-PCRDd+CFP-DCRDd		YFP-preIQ-IQ-PCRDd+CFP-DCRDf			panel b	a1Ddelta-PCRDd									a1Ddelta-PCRDd+DCRDs									a1Ddelta-PCRDd+DCRDc									a1Ddelta-PCRDd+DCRDd									a1Ddelta-PCRDd+DCRDf
	Dfree	FR	Dfree	FR	Dfree	FR	Dfree	FR			V(mV)	r50Ba	SEM	r50Ca	SEM	V(mV)	r50Ba fit	r50Ca fit		V(mV)	r50Ba	SEM	r50Ca	SEM	V(mV)	r50Ba fit	r50Ca fit		V(mV)	r50Ba	SEM	r50Ca	SEM	V(mV)	r50Ba fit	r50Ca fit		V(mV)	r50Ba	SEM	r50Ca	SEM	V(mV)	r50Ba fit	r50Ca fit		V(mV)	r50Ba	SEM
	4530.86	1.41964	26129.5	2.60026	2953.9	2.33515	6341.49	3.5205			-80					-100	0.99859	0.99971		-80					-100	1.00009	0.99943		-80					-100	0.99852	0.99999		-80					-100	1.00126	0.99989		-80
	7197.66	1.46044	18876.9	2.01608	5991.36	2.72358	2598.74	2.68738			-70	1	0	1	0	-99	0.99854	0.99969		-70	1	0	1	0	-99	1.00007	0.99941		-70	1	0	1	0	-99	0.99845	0.99999		-70	1	0	1	0	-99	1.00127	0.99988		-70	1	0
	18415.5	1.96775	15408.1	2.24382	2266.31	2.25893	1396.72	2.43836			-60	1	0	0.98438	0.01563	-98	0.99848	0.99968		-60	1	0	1	0	-98	1.00005	0.99938		-60	1	0	1	0	-98	0.99838	0.99999		-60	1	0	1	0	-98	1.00128	0.99988		-60	1	0
	11735.8	1.86739	3856.93	1.62632	4168.71	2.26794	1759.09	2.68995			-50	0.99971	0.000293743	0.94881	0.05119	-97	0.99843	0.99966		-50	1	0	0.95071	0.01654	-97	1.00003	0.99936		-50	0.99047	0.00301	0.98534	0.00745	-97	0.99831	0.99998		-50	1	0	0.99815	0.00185	-97	1.00129	0.99987		-50	1	0
	17923.2	2.07749	13316.7	2.15557	12669.1	3.27101	1416.86	2.72659			-40	0.98903	0.00534	0.59608	0.09207	-96	0.99837	0.99964		-40	0.9919	0.00427	0.71079	0.0983	-96	1.00001	0.99933		-40	0.98284	0.00505	0.85031	0.05485	-96	0.99824	0.99998		-40	1	0	0.97381	0.00763	-96	1.0013	0.99986		-40	0.96701	0.01029
	5480.8	1.68691	27828.4	2.50999	2008	2.23084	2436.47	2.93674			-30	0.98245	0.0048	0.2163	0.02823	-95	0.99831	0.99962		-30	0.97853	0.0041	0.60844	0.09053	-95	0.99999	0.99931		-30	0.97253	0.00696	0.74331	0.05832	-95	0.99816	0.99998		-30	0.9931	0.004	0.90898	0.03296	-95	1.00131	0.99985		-30	0.97883	0.00856
	10266.8	2.06718	20040	2.64345	2061.88	1.50955	2079.38	2.7321			-20	0.97106	0.01056	0.16553	0.00835	-94	0.99825	0.9996		-20	0.9726	0.00719	0.59745	0.08738	-94	0.99996	0.99928		-20	0.9565	0.00937	0.66893	0.04272	-94	0.99808	0.99998		-20	0.97017	0.00503	0.88379	0.03961	-94	1.00131	0.99985		-20	0.97828	0.01095
	9039.96	1.63801	12044.7	2.25143	2459.61	1.72128	1358.93	2.55586			-10	0.96958	0.01193	0.19442	0.01023	-93	0.99819	0.99957		-10	0.9565	0.00945	0.63178	0.08108	-93	0.99993	0.99925		-10	0.93866	0.0091	0.68116	0.03925	-93	0.99799	0.99998		-10	0.95468	0.0087	0.86064	0.0333	-93	1.00132	0.99984		-10	0.97655	0.00858
	7097.86	1.50172	12656	2.28903	1424.19	1.89724	1402.85	2.61944			0	0.95481	0.02105	0.24303	0.0177	-92	0.99812	0.99955		0	0.94115	0.0072	0.66084	0.06667	-92	0.9999	0.99922		0	0.92691	0.01058	0.68813	0.03508	-92	0.9979	0.99998		0	0.94108	0.01227	0.84688	0.02945	-92	1.00132	0.99983		0	0.96748	0.01294
	5286.63	1.42643	9582.11	2.01429	5403.18	2.61419	1955.06	2.33611			10	0.9601	0.02113	0.2953	0.0289	-91	0.99805	0.99953		10	0.93468	0.0104	0.65553	0.0514	-91	0.99987	0.99919		10	0.91658	0.01406	0.70696	0.02814	-91	0.99781	0.99998		10	0.93239	0.01711	0.83757	0.02421	-91	1.00132	0.99982		10	0.97127	0.01657
	3372.72	1.41161	10725.5	2.07671	4837.12	2.75379	1039.54	2.3614			20	0.95748	0.01924	0.39308	0.03482	-90	0.99798	0.9995		20	0.91509	0.01166	0.67606	0.04305	-90	0.99984	0.99916		20	0.90289	0.01348	0.71881	0.02535	-90	0.99771	0.99997		20	0.91225	0.01683	0.80896	0.01587	-90	1.00132	0.99981		20	0.94031	0.0167
	4221.69	1.44228	15030.7	2.59635	3702.75	2.346	1390.73	2.31289			30	0.93852	0.0117	0.52868	0.0383	-89	0.99791	0.99947		30	0.9118	0.01738	0.69316	0.04093	-89	0.9998	0.99912		30	0.89337	0.01897	0.72222	0.025	-89	0.99761	0.99997		30	0.89617	0.01613	0.7964	0.01166	-89	1.00132	0.99979		30	0.90178	0.02334
	6214.07	1.56782	6954.63	2.07894	3090.41	2.74404	633.681	1.98816			40	0.94976	0.01115	0.67622	0.04029	-88	0.99783	0.99944		40	0.90162	0.00936	0.69584	0.03894	-88	0.99976	0.99909		40	0.88909	0.02032	0.72746	0.02572	-88	0.9975	0.99997		40	0.88464	0.01743	0.7787	0.00672	-88	1.00132	0.99978		40	0.8715	0.04327
	7632.87	1.57257	28944.5	2.35146	1119.47	1.70213	1419.02	2.44027			50	0.9614	0.01173	0.78745	0.05167	-87	0.99775	0.99941		50	0.90162	0.00936	0.70519	0.04124	-87	0.99972	0.99905		50	0.89504	0.02079	0.73843	0.0265	-87	0.99739	0.99997		50	0.86779	0.01505	0.75762	0.00695	-87	1.00131	0.99977		50	0.91931	0.02522
	14375.8	1.89825	33458.7	2.15335	4124.22	2.45673	9111.12	3.31255			60	--	--	--	--	-86	0.99766	0.99938		60	--	--	--	--	-86	0.99967	0.99901		60	--	--	--	--	-86	0.99727	0.99996		60	--	--	--	--	-86	1.0013	0.99975		60	--	--
	11512.3	2.20628	14653.8	2.11764	2743.05	2.28524	9606.55	3.28695			70		--			-85	0.99758	0.99934		70		--			-85	0.99962	0.99897		70		--			-85	0.99715	0.99996		70		--			-85	1.00129	0.99973		70		--
	5949.55	1.46263	50204.8	2.87946	856.864	1.68017	17211.9	3.71531			80		--			-84	0.99749	0.99931		80		--			-84	0.99957	0.99893		80		--			-84	0.99702	0.99996		80		--			-84	1.00128	0.99972		80		--
	6436.08	1.60657	43139.3	2.85068	1172.89	1.53406	7723.19	3.42085			--	--	--	--	--	-83	0.99739	0.99927		--	--	--	--	--	-83	0.99951	0.99889		--	--	--	--	--	-83	0.99688	0.99995		--	--	--	--	--	-83	1.00126	0.99969		--	--	--
	10030	1.76536	17854.2	2.25662	755.295	1.3595	7525.42	2.90228			--	--	--	--	--	-82	0.99729	0.99923		--	--	--	--	--	-82	0.99945	0.99885		--	--	--	--	--	-82	0.99674	0.99994		--	--	--	--	--	-82	1.00124	0.99967		--	--	--
	15700.5	2.18827	15310.9	1.97149	14354	3.13774	2622.02	1.94101			--	--	--	--	--	-81	0.99719	0.99919		--	--	--	--	--	-81	0.99939	0.9988		--	--	--	--	--	-81	0.9966	0.99994		--	--	--	--	--	-81	1.00121	0.99965		--	--	--
	8876.94	2.16384	12082.2	1.93815	31657.7	2.82184	5028.52	2.87136			--	--	--	--	--	-80	0.99709	0.99914		--	--	--	--	--	-80	0.99932	0.99875		--	--	--	--	--	-80	0.99644	0.99993		--	--	--	--	--	-80	1.00118	0.99962		--	--	--
	5561.38	1.87579	12077.7	1.94079	7031.3	2.71827	5699.68	2.94728			--	--	--	--	--	-79	0.99698	0.9991		--	--	--	--	--	-79	0.99925	0.9987		--	--	--	--	--	-79	0.99628	0.99992		--	--	--	--	--	-79	1.00115	0.99959		--	--	--
	5055.69	1.47769	41731.7	2.32775	5879.17	3.31858	3583.72	2.81285			--	--	--	--	--	-78	0.99686	0.99905		--	--	--	--	--	-78	0.99917	0.99865		--	--	--	--	--	-78	0.99611	0.9999		--	--	--	--	--	-78	1.00112	0.99956		--	--	--
	14233.8	2.19039	5730.79	1.45178	7704.66	3.05771	2598.74	2.68738			--	--	--	--	--	-77	0.99675	0.99899		--	--	--	--	--	-77	0.99909	0.9986		--	--	--	--	--	-77	0.99594	0.99989		--	--	--	--	--	-77	1.00108	0.99952		--	--	--
	11228.9	1.67446	5484.86	1.49555	7696.62	3.26605	2516.61	2.72241			--	--	--	--	--	-76	0.99662	0.99894		--	--	--	--	--	-76	0.999	0.99854		--	--	--	--	--	-76	0.99575	0.99987		--	--	--	--	--	-76	1.00103	0.99947		--	--	--
	4870.6	1.63808	7966.2	1.98181	4345.03	2.68059	1396.72	2.43836			--	--	--	--	--	-75	0.9965	0.99888		--	--	--	--	--	-75	0.99891	0.99848		--	--	--	--	--	-75	0.99556	0.99984		--	--	--	--	--	-75	1.00098	0.99942		--	--	--
	11519.1	1.90337	9127.49	1.98721	7167.94	2.88516	1759.09	2.68995			--	--	--	--	--	-74	0.99636	0.99882		--	--	--	--	--	-74	0.99881	0.99842		--	--	--	--	--	-74	0.99536	0.99981		--	--	--	--	--	-74	1.00093	0.99937		--	--	--
	6658.13	1.46533	6486.19	1.8505	3069.4	2.58571	2822.18	2.61745			--	--	--	--	--	-73	0.99623	0.99876		--	--	--	--	--	-73	0.99871	0.99836		--	--	--	--	--	-73	0.99515	0.99977		--	--	--	--	--	-73	1.00087	0.99931		--	--	--
	4209.88	1.43384	6301.68	1.80759	2133.87	2.08842	12010.2	3.91353			--	--	--	--	--	-72	0.99608	0.99869		--	--	--	--	--	-72	0.9986	0.99829		--	--	--	--	--	-72	0.99493	0.99972		--	--	--	--	--	-72	1.0008	0.99923		--	--	--
	15465.7	1.57437	7246.84	1.83079	5606.48	2.44505	6951.41	3.04991			--	--	--	--	--	-71	0.99593	0.99862		--	--	--	--	--	-71	0.99848	0.99822		--	--	--	--	--	-71	0.9947	0.99966		--	--	--	--	--	-71	1.00073	0.99915		--	--	--
	6900.29	1.35352	16854	2.04331	7821.03	3.31579	3617.96	3.2838			--	--	--	--	--	-70	0.99578	0.99854		--	--	--	--	--	-70	0.99836	0.99815		--	--	--	--	--	-70	0.99446	0.99958		--	--	--	--	--	-70	1.00065	0.99905		--	--	--
	9268.55	1.84688	17400	1.95088	8584.71	3.19503	11900.9	3.74527			--	--	--	--	--	-69	0.99562	0.99846		--	--	--	--	--	-69	0.99823	0.99808		--	--	--	--	--	-69	0.99421	0.99949		--	--	--	--	--	-69	1.00056	0.99894		--	--	--
	4312.38	1.61896	41712.5	3.08391	3486.22	2.27211	4802.72	3.18382			--	--	--	--	--	-68	0.99545	0.99838		--	--	--	--	--	-68	0.99809	0.998		--	--	--	--	--	-68	0.99395	0.99936		--	--	--	--	--	-68	1.00047	0.99882		--	--	--
	5372.24	1.67443	3215.04	1.29025	22715.7	3.9194	6646.13	3.58436			--	--	--	--	--	-67	0.99528	0.99829		--	--	--	--	--	-67	0.99795	0.99791		--	--	--	--	--	-67	0.99368	0.9992		--	--	--	--	--	-67	1.00036	0.99867		--	--	--
	5080.37	1.59439			19336.3	3.97928	8347.86	3.78246			--	--	--	--	--	-66	0.9951	0.99819		--	--	--	--	--	-66	0.99779	0.99782		--	--	--	--	--	-66	0.99339	0.99901		--	--	--	--	--	-66	1.00025	0.9985		--	--	--
	5447.48	1.83087			5601.27	2.79772	7077.37	3.33606			--	--	--	--	--	-65	0.99491	0.99808		--	--	--	--	--	-65	0.99763	0.99772		--	--	--	--	--	-65	0.99309	0.99876		--	--	--	--	--	-65	1.00014	0.99831		--	--	--
	37196.8	2.36681			5063.65	2.51811	11241.3	3.69143			--	--	--	--	--	-64	0.99471	0.99796		--	--	--	--	--	-64	0.99746	0.9976		--	--	--	--	--	-64	0.99278	0.99844		--	--	--	--	--	-64	1.00001	0.99808		--	--	--
	40735.2	1.93231			6283.53	2.61824	24902.8	3.82034			--	--	--	--	--	-63	0.99451	0.9978		--	--	--	--	--	-63	0.99728	0.99746		--	--	--	--	--	-63	0.99246	0.99804		--	--	--	--	--	-63	0.99987	0.99782		--	--	--
	18713.4	1.97177			9562.44	2.89344	9529.56	3.58071			--	--	--	--	--	-62	0.9943	0.99761		--	--	--	--	--	-62	0.99709	0.99729		--	--	--	--	--	-62	0.99212	0.99754		--	--	--	--	--	-62	0.99973	0.99752		--	--	--
	20247	1.76055			5955.1	2.80425	10242.3	3.262			--	--	--	--	--	-61	0.99408	0.99734		--	--	--	--	--	-61	0.99688	0.99705		--	--	--	--	--	-61	0.99177	0.99692		--	--	--	--	--	-61	0.99957	0.99717		--	--	--
	35129.7	2.21669			9848.81	3.14351	13851.1	3.08372			--	--	--	--	--	-60	0.99386	0.99695		--	--	--	--	--	-60	0.99667	0.99673		--	--	--	--	--	-60	0.9914	0.99614		--	--	--	--	--	-60	0.9994	0.99677		--	--	--
	31665.3	2.07618			6298.79	2.48631	7137.9	3.20189			--	--	--	--	--	-59	0.99362	0.99637		--	--	--	--	--	-59	0.99645	0.99626		--	--	--	--	--	-59	0.99101	0.99517		--	--	--	--	--	-59	0.99922	0.99631		--	--	--
	27216.4	1.85415			7960.03	2.30765	17619.9	3.49287			--	--	--	--	--	-58	0.99338	0.99549		--	--	--	--	--	-58	0.99621	0.99557		--	--	--	--	--	-58	0.99061	0.99397		--	--	--	--	--	-58	0.99903	0.99579		--	--	--
	21777.2	1.84473			11432.4	2.85583	12400.6	3.54568			--	--	--	--	--	-57	0.99312	0.99412		--	--	--	--	--	-57	0.99597	0.99452		--	--	--	--	--	-57	0.99019	0.99248		--	--	--	--	--	-57	0.99882	0.99519		--	--	--
	28342	1.81429			13352.9	2.7733	15043.7	3.24117			--	--	--	--	--	-56	0.99286	0.99204		--	--	--	--	--	-56	0.99571	0.99295		--	--	--	--	--	-56	0.98976	0.99067		--	--	--	--	--	-56	0.99861	0.9945		--	--	--
	31145.7	2.14347			28190.3	3.26817	14693.4	3.71178			--	--	--	--	--	-55	0.99259	0.98892		--	--	--	--	--	-55	0.99544	0.99059		--	--	--	--	--	-55	0.9893	0.98845		--	--	--	--	--	-55	0.99838	0.99372		--	--	--
	12227	1.91467			24488.5	3.65126	22661.4	3.83392			--	--	--	--	--	-54	0.99231	0.98435		--	--	--	--	--	-54	0.99515	0.98712		--	--	--	--	--	-54	0.98883	0.98576		--	--	--	--	--	-54	0.99813	0.99283		--	--	--
	19855.3	2.19508			10445	3.27813	2865.75	2.67006			--	--	--	--	--	-53	0.99201	0.97784		--	--	--	--	--	-53	0.99485	0.98211		--	--	--	--	--	-53	0.98834	0.98252		--	--	--	--	--	-53	0.99787	0.99183		--	--	--
	27062.7	2.44144			13338.1	2.83854	22323.6	3.04528			--	--	--	--	--	-52	0.99171	0.9688		--	--	--	--	--	-52	0.99453	0.97507		--	--	--	--	--	-52	0.98783	0.97865		--	--	--	--	--	-52	0.9976	0.9907		--	--	--
	14862.4	2.15833			13596.6	3.20266	26448.9	3.91496			--	--	--	--	--	-51	0.99139	0.95666		--	--	--	--	--	-51	0.9942	0.96549		--	--	--	--	--	-51	0.98729	0.97407		--	--	--	--	--	-51	0.9973	0.98943		--	--	--
	21213.8	2.11701			14995.5	3.39401	24172.8	4.07992			--	--	--	--	--	-50	0.99107	0.94085		--	--	--	--	--	-50	0.99386	0.95291		--	--	--	--	--	-50	0.98674	0.9687		--	--	--	--	--	-50	0.997	0.98802		--	--	--
	15006	1.72275			19968.5	3.5864					--	--	--	--	--	-49	0.99073	0.92088		--	--	--	--	--	-49	0.9935	0.93699		--	--	--	--	--	-49	0.98616	0.96246		--	--	--	--	--	-49	0.99667	0.98645		--	--	--
	46049.3	2.53789			11866.1	3.25527					--	--	--	--	--	-48	0.99038	0.89643		--	--	--	--	--	-48	0.99312	0.91766		--	--	--	--	--	-48	0.98556	0.95529		--	--	--	--	--	-48	0.99633	0.98471		--	--	--
	38594.1	2.53626									--	--	--	--	--	-47	0.99002	0.86742		--	--	--	--	--	-47	0.99272	0.89511		--	--	--	--	--	-47	0.98494	0.94714		--	--	--	--	--	-47	0.99597	0.9828		--	--	--
											--	--	--	--	--	-46	0.98964	0.83397		--	--	--	--	--	-46	0.99231	0.86987		--	--	--	--	--	-46	0.98429	0.93798		--	--	--	--	--	-46	0.99559	0.9807		--	--	--
											--	--	--	--	--	-45	0.98925	0.79648		--	--	--	--	--	-45	0.99188	0.84275		--	--	--	--	--	-45	0.98362	0.92782		--	--	--	--	--	-45	0.99519	0.97841		--	--	--
											--	--	--	--	--	-44	0.98885	0.75557		--	--	--	--	--	-44	0.99143	0.81471		--	--	--	--	--	-44	0.98293	0.91668		--	--	--	--	--	-44	0.99477	0.97593		--	--	--
											--	--	--	--	--	-43	0.98844	0.71203		--	--	--	--	--	-43	0.99096	0.78674		--	--	--	--	--	-43	0.9822	0.90464		--	--	--	--	--	-43	0.99432	0.97325		--	--	--
											--	--	--	--	--	-42	0.98801	0.66677		--	--	--	--	--	-42	0.99047	0.75978		--	--	--	--	--	-42	0.98146	0.89179		--	--	--	--	--	-42	0.99386	0.97038		--	--	--
											--	--	--	--	--	-41	0.98757	0.62074		--	--	--	--	--	-41	0.98996	0.73458		--	--	--	--	--	-41	0.98068	0.87827		--	--	--	--	--	-41	0.99338	0.96731		--	--	--
											--	--	--	--	--	-40	0.98711	0.57485		--	--	--	--	--	-40	0.98943	0.71166		--	--	--	--	--	-40	0.97988	0.86423		--	--	--	--	--	-40	0.99287	0.96406		--	--	--
											--	--	--	--	--	-39	0.98664	0.52994		--	--	--	--	--	-39	0.98888	0.69134		--	--	--	--	--	-39	0.97905	0.84984		--	--	--	--	--	-39	0.99234	0.96063		--	--	--
											--	--	--	--	--	-38	0.98616	0.48673		--	--	--	--	--	-38	0.9883	0.67373		--	--	--	--	--	-38	0.97819	0.8353		--	--	--	--	--	-38	0.99178	0.95703		--	--	--
											--	--	--	--	--	-37	0.98566	0.44581		--	--	--	--	--	-37	0.98771	0.65878		--	--	--	--	--	-37	0.9773	0.8208		--	--	--	--	--	-37	0.99121	0.95328		--	--	--
											--	--	--	--	--	-36	0.98514	0.40761		--	--	--	--	--	-36	0.98709	0.64634		--	--	--	--	--	-36	0.97639	0.80652		--	--	--	--	--	-36	0.9906	0.94938		--	--	--
											--	--	--	--	--	-35	0.98461	0.37243		--	--	--	--	--	-35	0.98645	0.63618		--	--	--	--	--	-35	0.97544	0.79263		--	--	--	--	--	-35	0.98997	0.94537		--	--	--
											--	--	--	--	--	-34	0.98407	0.34041		--	--	--	--	--	-34	0.98579	0.62804		--	--	--	--	--	-34	0.97447	0.77928		--	--	--	--	--	-34	0.98932	0.94125		--	--	--
											--	--	--	--	--	-33	0.98351	0.31162		--	--	--	--	--	-33	0.9851	0.62167		--	--	--	--	--	-33	0.97346	0.76661		--	--	--	--	--	-33	0.98863	0.93704		--	--	--
											--	--	--	--	--	-32	0.98294	0.28603		--	--	--	--	--	-32	0.98439	0.6168		--	--	--	--	--	-32	0.97243	0.75471		--	--	--	--	--	-32	0.98792	0.93278		--	--	--
											--	--	--	--	--	-31	0.98235	0.26352		--	--	--	--	--	-31	0.98366	0.61321		--	--	--	--	--	-31	0.97137	0.74366		--	--	--	--	--	-31	0.98718	0.92848		--	--	--
											--	--	--	--	--	-30	0.98175	0.24394		--	--	--	--	--	-30	0.9829	0.61067		--	--	--	--	--	-30	0.97028	0.73351		--	--	--	--	--	-30	0.98642	0.92416		--	--	--
											--	--	--	--	--	-29	0.98114	0.2271		--	--	--	--	--	-29	0.98211	0.60901		--	--	--	--	--	-29	0.96915	0.72427		--	--	--	--	--	-29	0.98562	0.91984		--	--	--
											--	--	--	--	--	-28	0.98051	0.21279		--	--	--	--	--	-28	0.9813	0.60808		--	--	--	--	--	-28	0.968	0.71597		--	--	--	--	--	-28	0.98479	0.91555		--	--	--
											--	--	--	--	--	-27	0.97987	0.2008		--	--	--	--	--	-27	0.98047	0.60773		--	--	--	--	--	-27	0.96683	0.70857		--	--	--	--	--	-27	0.98393	0.91131		--	--	--
											--	--	--	--	--	-26	0.97922	0.19091		--	--	--	--	--	-26	0.97961	0.60786		--	--	--	--	--	-26	0.96562	0.70204		--	--	--	--	--	-26	0.98303	0.90714		--	--	--
											--	--	--	--	--	-25	0.97855	0.18291		--	--	--	--	--	-25	0.97872	0.60837		--	--	--	--	--	-25	0.96439	0.69636		--	--	--	--	--	-25	0.98211	0.90304		--	--	--
											--	--	--	--	--	-24	0.97788	0.1766		--	--	--	--	--	-24	0.97781	0.60919		--	--	--	--	--	-24	0.96313	0.69147		--	--	--	--	--	-24	0.98114	0.89905		--	--	--
											--	--	--	--	--	-23	0.9772	0.17179		--	--	--	--	--	-23	0.97687	0.61025		--	--	--	--	--	-23	0.96184	0.68732		--	--	--	--	--	-23	0.98015	0.89516		--	--	--
											--	--	--	--	--	-22	0.97651	0.16831		--	--	--	--	--	-22	0.9759	0.61151		--	--	--	--	--	-22	0.96053	0.68385		--	--	--	--	--	-22	0.97911	0.89141		--	--	--
											--	--	--	--	--	-21	0.97581	0.166		--	--	--	--	--	-21	0.97491	0.61293		--	--	--	--	--	-21	0.9592	0.681		--	--	--	--	--	-21	0.97804	0.88778		--	--	--
											--	--	--	--	--	-20	0.97511	0.16473		--	--	--	--	--	-20	0.97389	0.61446		--	--	--	--	--	-20	0.95785	0.67872		--	--	--	--	--	-20	0.97692	0.8843		--	--	--
											--	--	--	--	--	-19	0.9744	0.16436		--	--	--	--	--	-19	0.97284	0.61609		--	--	--	--	--	-19	0.95647	0.67696		--	--	--	--	--	-19	0.97576	0.88096		--	--	--
											--	--	--	--	--	-18	0.97369	0.16479		--	--	--	--	--	-18	0.97176	0.61779		--	--	--	--	--	-18	0.95508	0.67565		--	--	--	--	--	-18	0.97456	0.87778		--	--	--
											--	--	--	--	--	-17	0.97298	0.16591		--	--	--	--	--	-17	0.97066	0.61953		--	--	--	--	--	-17	0.95367	0.67476		--	--	--	--	--	-17	0.97332	0.87475		--	--	--
											--	--	--	--	--	-16	0.97227	0.16763		--	--	--	--	--	-16	0.96953	0.62132		--	--	--	--	--	-16	0.95224	0.67423		--	--	--	--	--	-16	0.97203	0.87187		--	--	--
											--	--	--	--	--	-15	0.97156	0.16989		--	--	--	--	--	-15	0.96837	0.62313		--	--	--	--	--	-15	0.9508	0.67403		--	--	--	--	--	-15	0.9707	0.86914		--	--	--
											--	--	--	--	--	-14	0.97085	0.17261		--	--	--	--	--	-14	0.96719	0.62496		--	--	--	--	--	-14	0.94935	0.67412		--	--	--	--	--	-14	0.96931	0.86657		--	--	--
											--	--	--	--	--	-13	0.97015	0.17573		--	--	--	--	--	-13	0.96597	0.6268		--	--	--	--	--	-13	0.94789	0.67446		--	--	--	--	--	-13	0.96788	0.86414		--	--	--
											--	--	--	--	--	-12	0.96946	0.17922		--	--	--	--	--	-12	0.96474	0.62863		--	--	--	--	--	-12	0.94642	0.67501		--	--	--	--	--	-12	0.9664	0.86186		--	--	--
											--	--	--	--	--	-11	0.96877	0.18301		--	--	--	--	--	-11	0.96347	0.63047		--	--	--	--	--	-11	0.94494	0.67576		--	--	--	--	--	-11	0.96488	0.85971		--	--	--
											--	--	--	--	--	-10	0.9681	0.18709		--	--	--	--	--	-10	0.96218	0.63229		--	--	--	--	--	-10	0.94346	0.67667		--	--	--	--	--	-10	0.9633	0.85769		--	--	--
											--	--	--	--	--	-9	0.96743	0.19142		--	--	--	--	--	-9	0.96087	0.63411		--	--	--	--	--	-9	0.94198	0.67773		--	--	--	--	--	-9	0.96168	0.85579		--	--	--
											--	--	--	--	--	-8	0.96678	0.19597		--	--	--	--	--	-8	0.95953	0.63591		--	--	--	--	--	-8	0.9405	0.6789		--	--	--	--	--	-8	0.96	0.85401		--	--	--
											--	--	--	--	--	-7	0.96614	0.20072		--	--	--	--	--	-7	0.95817	0.63769		--	--	--	--	--	-7	0.93902	0.68018		--	--	--	--	--	-7	0.95828	0.85234		--	--	--
											--	--	--	--	--	-6	0.96552	0.20566		--	--	--	--	--	-6	0.95679	0.63945		--	--	--	--	--	-6	0.93754	0.68155		--	--	--	--	--	-6	0.95652	0.85076		--	--	--
											--	--	--	--	--	-5	0.96491	0.21077		--	--	--	--	--	-5	0.95539	0.6412		--	--	--	--	--	-5	0.93607	0.68299		--	--	--	--	--	-5	0.95471	0.84928		--	--	--
											--	--	--	--	--	-4	0.96432	0.21605		--	--	--	--	--	-4	0.95398	0.64292		--	--	--	--	--	-4	0.93461	0.68448		--	--	--	--	--	-4	0.95286	0.84789		--	--	--
											--	--	--	--	--	-3	0.96375	0.22147		--	--	--	--	--	-3	0.95254	0.64462		--	--	--	--	--	-3	0.93316	0.68603		--	--	--	--	--	-3	0.95097	0.84656		--	--	--
											--	--	--	--	--	-2	0.96319	0.22704		--	--	--	--	--	-2	0.9511	0.64629		--	--	--	--	--	-2	0.93172	0.68761		--	--	--	--	--	-2	0.94905	0.84531		--	--	--
											--	--	--	--	--	-1	0.96265	0.23276		--	--	--	--	--	-1	0.94964	0.64794		--	--	--	--	--	-1	0.93029	0.68922		--	--	--	--	--	-1	0.94709	0.84411		--	--	--
											--	--	--	--	--	0	0.96213	0.23862		--	--	--	--	--	0	0.94818	0.64956		--	--	--	--	--	0	0.92888	0.69085		--	--	--	--	--	0	0.9451	0.84296		--	--	--
											--	--	--	--	--	1	0.96163	0.24463		--	--	--	--	--	1	0.9467	0.65115		--	--	--	--	--	1	0.92748	0.6925		--	--	--	--	--	1	0.94309	0.84186		--	--	--
											--	--	--	--	--	2	0.96114	0.25078		--	--	--	--	--	2	0.94523	0.65271		--	--	--	--	--	2	0.9261	0.69414		--	--	--	--	--	2	0.94106	0.84079		--	--	--
											--	--	--	--	--	3	0.96067	0.25708		--	--	--	--	--	3	0.94375	0.65425		--	--	--	--	--	3	0.92474	0.69579		--	--	--	--	--	3	0.93901	0.83975		--	--	--
											--	--	--	--	--	4	0.96023	0.26353		--	--	--	--	--	4	0.94227	0.65576		--	--	--	--	--	4	0.9234	0.69743		--	--	--	--	--	4	0.93695	0.83873		--	--	--
											--	--	--	--	--	5	0.95979	0.27015		--	--	--	--	--	5	0.9408	0.65724		--	--	--	--	--	5	0.92208	0.69906		--	--	--	--	--	5	0.93488	0.83772		--	--	--
											--	--	--	--	--	6	0.95938	0.27693		--	--	--	--	--	6	0.93933	0.65868		--	--	--	--	--	6	0.92078	0.70068		--	--	--	--	--	6	0.93281	0.83672		--	--	--
											--	--	--	--	--	7	0.95898	0.28389		--	--	--	--	--	7	0.93787	0.6601		--	--	--	--	--	7	0.9195	0.70227		--	--	--	--	--	7	0.93073	0.83572		--	--	--
											--	--	--	--	--	8	0.95859	0.29103		--	--	--	--	--	8	0.93642	0.66149		--	--	--	--	--	8	0.91825	0.70384		--	--	--	--	--	8	0.92867	0.83471		--	--	--
											--	--	--	--	--	9	0.95822	0.29837		--	--	--	--	--	9	0.93499	0.66284		--	--	--	--	--	9	0.91701	0.70538		--	--	--	--	--	9	0.92661	0.83369		--	--	--
											--	--	--	--	--	10	0.95787	0.30592		--	--	--	--	--	10	0.93357	0.66417		--	--	--	--	--	10	0.91581	0.70689		--	--	--	--	--	10	0.92457	0.83265		--	--	--
											--	--	--	--	--	11	0.95753	0.31368		--	--	--	--	--	11	0.93217	0.66546		--	--	--	--	--	11	0.91463	0.70837		--	--	--	--	--	11	0.92255	0.83159		--	--	--
											--	--	--	--	--	12	0.9572	0.32168		--	--	--	--	--	12	0.93079	0.66672		--	--	--	--	--	12	0.91347	0.70981		--	--	--	--	--	12	0.92055	0.83051		--	--	--
											--	--	--	--	--	13	0.95688	0.32992		--	--	--	--	--	13	0.92943	0.66795		--	--	--	--	--	13	0.91234	0.71121		--	--	--	--	--	13	0.91858	0.82939		--	--	--
											--	--	--	--	--	14	0.95657	0.33842		--	--	--	--	--	14	0.92809	0.66916		--	--	--	--	--	14	0.91123	0.71257		--	--	--	--	--	14	0.91665	0.82823		--	--	--
											--	--	--	--	--	15	0.95627	0.34719		--	--	--	--	--	15	0.92678	0.67032		--	--	--	--	--	15	0.91015	0.71388		--	--	--	--	--	15	0.91474	0.82703		--	--	--
											--	--	--	--	--	16	0.95598	0.35624		--	--	--	--	--	16	0.9255	0.67146		--	--	--	--	--	16	0.9091	0.71515		--	--	--	--	--	16	0.91288	0.82579		--	--	--
											--	--	--	--	--	17	0.9557	0.3656		--	--	--	--	--	17	0.92425	0.67257		--	--	--	--	--	17	0.90807	0.71637		--	--	--	--	--	17	0.91105	0.8245		--	--	--
											--	--	--	--	--	18	0.95542	0.37527		--	--	--	--	--	18	0.92303	0.67365		--	--	--	--	--	18	0.90706	0.71754		--	--	--	--	--	18	0.90927	0.82316		--	--	--
											--	--	--	--	--	19	0.95516	0.38526		--	--	--	--	--	19	0.92184	0.6747		--	--	--	--	--	19	0.90608	0.71866		--	--	--	--	--	19	0.90753	0.82177		--	--	--
											--	--	--	--	--	20	0.9549	0.39559		--	--	--	--	--	20	0.92068	0.67573		--	--	--	--	--	20	0.90513	0.71973		--	--	--	--	--	20	0.90585	0.82032		--	--	--
											--	--	--	--	--	21	0.95464	0.40627		--	--	--	--	--	21	0.91956	0.67672		--	--	--	--	--	21	0.90421	0.72075		--	--	--	--	--	21	0.90421	0.81881		--	--	--
											--	--	--	--	--	22	0.95439	0.41731		--	--	--	--	--	22	0.91847	0.67769		--	--	--	--	--	22	0.9033	0.72171		--	--	--	--	--	22	0.90262	0.81724		--	--	--
											--	--	--	--	--	23	0.95415	0.42871		--	--	--	--	--	23	0.91741	0.67864		--	--	--	--	--	23	0.90243	0.72261		--	--	--	--	--	23	0.90109	0.81561		--	--	--
											--	--	--	--	--	24	0.95391	0.44047		--	--	--	--	--	24	0.91639	0.67956		--	--	--	--	--	24	0.90157	0.72347		--	--	--	--	--	24	0.89961	0.81392		--	--	--
											--	--	--	--	--	25	0.95367	0.45261		--	--	--	--	--	25	0.9154	0.68046		--	--	--	--	--	25	0.90075	0.72426		--	--	--	--	--	25	0.89818	0.81217		--	--	--
											--	--	--	--	--	26	0.95343	0.46511		--	--	--	--	--	26	0.91445	0.68134		--	--	--	--	--	26	0.89994	0.72501		--	--	--	--	--	26	0.89681	0.81035		--	--	--
											--	--	--	--	--	27	0.9532	0.47797		--	--	--	--	--	27	0.91354	0.6822		--	--	--	--	--	27	0.89916	0.7257		--	--	--	--	--	27	0.89549	0.80847		--	--	--
											--	--	--	--	--	28	0.95298	0.49118		--	--	--	--	--	28	0.91265	0.68305		--	--	--	--	--	28	0.89841	0.72634		--	--	--	--	--	28	0.89423	0.80653		--	--	--
											--	--	--	--	--	29	0.95275	0.50473		--	--	--	--	--	29	0.91181	0.68389		--	--	--	--	--	29	0.89767	0.72694		--	--	--	--	--	29	0.89302	0.80452		--	--	--
											--	--	--	--	--	30	0.95253	0.5186		--	--	--	--	--	30	0.91099	0.68472		--	--	--	--	--	30	0.89696	0.72748		--	--	--	--	--	30	0.89187	0.80246		--	--	--
											--	--	--	--	--	31	0.95231	0.53276		--	--	--	--	--	31	0.91021	0.68554		--	--	--	--	--	31	0.89627	0.72798		--	--	--	--	--	31	0.89077	0.80034		--	--	--
											--	--	--	--	--	32	0.95209	0.54718		--	--	--	--	--	32	0.90947	0.68637		--	--	--	--	--	32	0.8956	0.72844		--	--	--	--	--	32	0.88972	0.79816		--	--	--
											--	--	--	--	--	33	0.95187	0.56183		--	--	--	--	--	33	0.90876	0.6872		--	--	--	--	--	33	0.89495	0.72886		--	--	--	--	--	33	0.88873	0.79593		--	--	--
											--	--	--	--	--	34	0.95166	0.57667		--	--	--	--	--	34	0.90808	0.68804		--	--	--	--	--	34	0.89433	0.72925		--	--	--	--	--	34	0.88778	0.79365		--	--	--
											--	--	--	--	--	35	0.95145	0.59165		--	--	--	--	--	35	0.90743	0.6889		--	--	--	--	--	35	0.89372	0.7296		--	--	--	--	--	35	0.88689	0.79131		--	--	--
											--	--	--	--	--	36	0.95124	0.60674		--	--	--	--	--	36	0.90681	0.68979		--	--	--	--	--	36	0.89314	0.72993		--	--	--	--	--	36	0.88604	0.78894		--	--	--
											--	--	--	--	--	37	0.95103	0.62186		--	--	--	--	--	37	0.90622	0.69071		--	--	--	--	--	37	0.89257	0.73024		--	--	--	--	--	37	0.88524	0.78652		--	--	--
											--	--	--	--	--	38	0.95082	0.63698		--	--	--	--	--	38	0.90566	0.69167		--	--	--	--	--	38	0.89202	0.73053		--	--	--	--	--	38	0.88449	0.78406		--	--	--
											--	--	--	--	--	39	0.95062	0.65204		--	--	--	--	--	39	0.90512	0.69269		--	--	--	--	--	39	0.89149	0.73082		--	--	--	--	--	39	0.88378	0.78157		--	--	--
											--	--	--	--	--	40	0.95042	0.66697		--	--	--	--	--	40	0.90462	0.69377		--	--	--	--	--	40	0.89098	0.73109		--	--	--	--	--	40	0.88311	0.77905		--	--	--
											--	--	--	--	--	41	0.95022	0.68172		--	--	--	--	--	41	0.90414	0.69494		--	--	--	--	--	41	0.89048	0.73137		--	--	--	--	--	41	0.88248	0.77651		--	--	--
											--	--	--	--	--	42	0.95002	0.69624		--	--	--	--	--	42	0.90369	0.6962		--	--	--	--	--	42	0.89001	0.73165		--	--	--	--	--	42	0.8819	0.77394		--	--	--
											--	--	--	--	--	43	0.94982	0.71047		--	--	--	--	--	43	0.90326	0.69757		--	--	--	--	--	43	0.88955	0.73194		--	--	--	--	--	43	0.88135	0.77136		--	--	--
											--	--	--	--	--	44	0.94963	0.72436		--	--	--	--	--	44	0.90285	0.69907		--	--	--	--	--	44	0.8891	0.73225		--	--	--	--	--	44	0.88084	0.76877		--	--	--
											--	--	--	--	--	45	0.94944	0.73787		--	--	--	--	--	45	0.90247	0.70073		--	--	--	--	--	45	0.88867	0.73258		--	--	--	--	--	45	0.88036	0.76617		--	--	--
											--	--	--	--	--	46	0.94925	0.75095		--	--	--	--	--	46	0.90211	0.70255		--	--	--	--	--	46	0.88826	0.73294		--	--	--	--	--	46	0.87992	0.76357		--	--	--
											--	--	--	--	--	47	0.94906	0.76357		--	--	--	--	--	47	0.90177	0.70458		--	--	--	--	--	47	0.88786	0.73332		--	--	--	--	--	47	0.87951	0.76097		--	--	--
											--	--	--	--	--	48	0.94888	0.77569		--	--	--	--	--	48	0.90144	0.70683		--	--	--	--	--	48	0.88748	0.73375		--	--	--	--	--	48	0.87913	0.75838		--	--	--
											--	--	--	--	--	49	0.9487	0.78729		--	--	--	--	--	49	0.90114	0.70933		--	--	--	--	--	49	0.88711	0.7342		--	--	--	--	--	49	0.87878	0.75579		--	--	--
											--	--	--	--	--	50	0.94852	0.79836		--	--	--	--	--	50	0.90086	0.7121		--	--	--	--	--	50	0.88675	0.7347		--	--	--	--	--	50	0.87845	0.75322		--	--	--
											--	--	--	--	--	51	0.94835	0.80888		--	--	--	--	--	51	0.90059	0.71517		--	--	--	--	--	51	0.88641	0.73524		--	--	--	--	--	51	0.87815	0.75067		--	--	--
											--	--	--	--	--	52	0.94818	0.81884		--	--	--	--	--	52	0.90034	0.71857		--	--	--	--	--	52	0.88607	0.73582		--	--	--	--	--	52	0.87788	0.74814		--	--	--
											--	--	--	--	--	53	0.94801	0.82825		--	--	--	--	--	53	0.9001	0.72231		--	--	--	--	--	53	0.88576	0.73644		--	--	--	--	--	53	0.87763	0.74564		--	--	--
											--	--	--	--	--	54	0.94784	0.8371		--	--	--	--	--	54	0.89988	0.72642		--	--	--	--	--	54	0.88545	0.7371		--	--	--	--	--	54	0.8774	0.74316		--	--	--
											--	--	--	--	--	55	0.94768	0.8454		--	--	--	--	--	55	0.89968	0.7309		--	--	--	--	--	55	0.88515	0.7378		--	--	--	--	--	55	0.87719	0.74072		--	--	--
											--	--	--	--	--	56	0.94752	0.85317		--	--	--	--	--	56	0.89949	0.73575		--	--	--	--	--	56	0.88487	0.73854		--	--	--	--	--	56	0.877	0.7383		--	--	--
											--	--	--	--	--	57	0.94737	0.86042		--	--	--	--	--	57	0.89931	0.74097		--	--	--	--	--	57	0.8846	0.73932		--	--	--	--	--	57	0.87682	0.73593		--	--	--
											--	--	--	--	--	58	0.94722	0.86718		--	--	--	--	--	58	0.89914	0.74652		--	--	--	--	--	58	0.88433	0.74012		--	--	--	--	--	58	0.87667	0.73358		--	--	--
											--	--	--	--	--	59	0.94707	0.87345		--	--	--	--	--	59	0.89898	0.75239		--	--	--	--	--	59	0.88408	0.74095		--	--	--	--	--	59	0.87653	0.73128		--	--	--
											--	--	--	--	--	60	0.94692	0.87926		--	--	--	--	--	60	0.89883	0.75851		--	--	--	--	--	60	0.88384	0.7418		--	--	--	--	--	60	0.8764	0.72902		--	--	--
											--	--	--	--	--	61	0.94678	0.88463		--	--	--	--	--	61	0.8987	0.76482		--	--	--	--	--	61	0.8836	0.74267		--	--	--	--	--	61	0.87629	0.72679		--	--	--
											--	--	--	--	--	62	0.94664	0.88959		--	--	--	--	--	62	0.89857	0.77126		--	--	--	--	--	62	0.88338	0.74355		--	--	--	--	--	62	0.87619	0.72461		--	--	--
											--	--	--	--	--	63	0.9465	0.89417		--	--	--	--	--	63	0.89845	0.77773		--	--	--	--	--	63	0.88316	0.74444		--	--	--	--	--	63	0.87611	0.72247		--	--	--
											--	--	--	--	--	64	0.94637	0.89838		--	--	--	--	--	64	0.89834	0.78415		--	--	--	--	--	64	0.88296	0.74533		--	--	--	--	--	64	0.87603	0.72037		--	--	--
											--	--	--	--	--	65	0.94624	0.90225		--	--	--	--	--	65	0.89824	0.79044		--	--	--	--	--	65	0.88276	0.74621		--	--	--	--	--	65	0.87597	0.71832		--	--	--
											--	--	--	--	--	66	0.94612	0.90581		--	--	--	--	--	66	0.89814	0.7965		--	--	--	--	--	66	0.88257	0.74708		--	--	--	--	--	66	0.87591	0.71631		--	--	--
											--	--	--	--	--	67	0.946	0.90907		--	--	--	--	--	67	0.89806	0.80225		--	--	--	--	--	67	0.88238	0.74793		--	--	--	--	--	67	0.87586	0.71434		--	--	--
											--	--	--	--	--	68	0.94588	0.91205		--	--	--	--	--	68	0.89798	0.80765		--	--	--	--	--	68	0.88221	0.74877		--	--	--	--	--	68	0.87582	0.71241		--	--	--
											--	--	--	--	--	69	0.94576	0.91479		--	--	--	--	--	69	0.8979	0.81262		--	--	--	--	--	69	0.88204	0.74958		--	--	--	--	--	69	0.87579	0.71053		--	--	--
											--	--	--	--	--	70	0.94565	0.91729		--	--	--	--	--	70	0.89783	0.81715		--	--	--	--	--	70	0.88188	0.75036		--	--	--	--	--	70	0.87576	0.70869		--	--	--
											--	--	--	--	--	71	0.94554	0.91958		--	--	--	--	--	71	0.89777	0.8212		--	--	--	--	--	71	0.88172	0.75111		--	--	--	--	--	71	0.87574	0.7069		--	--	--
											--	--	--	--	--	72	0.94544	0.92167		--	--	--	--	--	72	0.89771	0.82478		--	--	--	--	--	72	0.88157	0.75182		--	--	--	--	--	72	0.87573	0.70514		--	--	--
											--	--	--	--	--	73	0.94534	0.92359		--	--	--	--	--	73	0.89765	0.82789		--	--	--	--	--	73	0.88143	0.7525		--	--	--	--	--	73	0.87572	0.70343		--	--	--
											--	--	--	--	--	74	0.94524	0.92533		--	--	--	--	--	74	0.8976	0.83055		--	--	--	--	--	74	0.88129	0.75314		--	--	--	--	--	74	0.87572	0.70176		--	--	--
											--	--	--	--	--	75	0.94514	0.92693		--	--	--	--	--	75	0.89755	0.83278		--	--	--	--	--	75	0.88116	0.75374		--	--	--	--	--	75	0.87571	0.70014		--	--	--
											--	--	--	--	--	76	0.94505	0.92839		--	--	--	--	--	76	0.89751	0.83463		--	--	--	--	--	76	0.88104	0.75429		--	--	--	--	--	76	0.87572	0.69855		--	--	--
											--	--	--	--	--	77	0.94496	0.92973		--	--	--	--	--	77	0.89747	0.83611		--	--	--	--	--	77	0.88092	0.75481		--	--	--	--	--	77	0.87572	0.69701		--	--	--
											--	--	--	--	--	78	0.94487	0.93095		--	--	--	--	--	78	0.89743	0.83727		--	--	--	--	--	78	0.8808	0.75529		--	--	--	--	--	78	0.87573	0.6955		--	--	--
											--	--	--	--	--	79	0.94479	0.93207		--	--	--	--	--	79	0.8974	0.83814		--	--	--	--	--	79	0.88069	0.75572		--	--	--	--	--	79	0.87574	0.69404		--	--	--
											--	--	--	--	--	80	0.94471	0.9331		--	--	--	--	--	80	0.89737	0.83876		--	--	--	--	--	80	0.88059	0.75612		--	--	--	--	--	80	0.87575	0.69262		--	--	--
											--	--	--	--	--	81	0.94463	0.93404		--	--	--	--	--	81	0.89734	0.83916		--	--	--	--	--	81	0.88048	0.75648		--	--	--	--	--	81	0.87577	0.69123		--	--	--
											--	--	--	--	--	82	0.94456	0.9349		--	--	--	--	--	82	0.89732	0.83938		--	--	--	--	--	82	0.88039	0.7568		--	--	--	--	--	82	0.87579	0.68989		--	--	--
											--	--	--	--	--	83	0.94448	0.93569		--	--	--	--	--	83	0.89729	0.83943		--	--	--	--	--	83	0.8803	0.75708		--	--	--	--	--	83	0.8758	0.68859		--	--	--
											--	--	--	--	--	84	0.94441	0.93642		--	--	--	--	--	84	0.89727	0.83934		--	--	--	--	--	84	0.88021	0.75734		--	--	--	--	--	84	0.87582	0.68732		--	--	--
											--	--	--	--	--	85	0.94435	0.93709		--	--	--	--	--	85	0.89725	0.83914		--	--	--	--	--	85	0.88012	0.75756		--	--	--	--	--	85	0.87584	0.6861		--	--	--
											--	--	--	--	--	86	0.94428	0.93771		--	--	--	--	--	86	0.89723	0.83885		--	--	--	--	--	86	0.88004	0.75775		--	--	--	--	--	86	0.87586	0.68491		--	--	--
											--	--	--	--	--	87	0.94422	0.93828		--	--	--	--	--	87	0.89721	0.83848		--	--	--	--	--	87	0.87996	0.75792		--	--	--	--	--	87	0.87588	0.68376		--	--	--
											--	--	--	--	--	88	0.94416	0.93881		--	--	--	--	--	88	0.8972	0.83805		--	--	--	--	--	88	0.87989	0.75806		--	--	--	--	--	88	0.8759	0.68265		--	--	--
											--	--	--	--	--	89	0.9441	0.9393		--	--	--	--	--	89	0.89718	0.83756		--	--	--	--	--	89	0.87982	0.75818		--	--	--	--	--	89	0.87593	0.68158		--	--	--
											--	--	--	--	--	90	0.94405	0.93975		--	--	--	--	--	90	0.89717	0.83704		--	--	--	--	--	90	0.87975	0.75828		--	--	--	--	--	90	0.87595	0.68054		--	--	--
											--	--	--	--	--	91	0.944	0.94017		--	--	--	--	--	91	0.89716	0.83649		--	--	--	--	--	91	0.87969	0.75836		--	--	--	--	--	91	0.87597	0.67954		--	--	--
											--	--	--	--	--	92	0.94395	0.94057		--	--	--	--	--	92	0.89715	0.83592		--	--	--	--	--	92	0.87963	0.75842		--	--	--	--	--	92	0.87599	0.67857		--	--	--
											--	--	--	--	--	93	0.9439	0.94093		--	--	--	--	--	93	0.89714	0.83533		--	--	--	--	--	93	0.87957	0.75846		--	--	--	--	--	93	0.87601	0.67764		--	--	--
											--	--	--	--	--	94	0.94385	0.94128		--	--	--	--	--	94	0.89713	0.83473		--	--	--	--	--	94	0.87951	0.7585		--	--	--	--	--	94	0.87603	0.67674		--	--	--
											--	--	--	--	--	95	0.94381	0.9416		--	--	--	--	--	95	0.89712	0.83413		--	--	--	--	--	95	0.87946	0.75852		--	--	--	--	--	95	0.87605	0.67587		--	--	--
											--	--	--	--	--	96	0.94377	0.94191		--	--	--	--	--	96	0.89711	0.83353		--	--	--	--	--	96	0.87941	0.75852		--	--	--	--	--	96	0.87607	0.67504		--	--	--
											--	--	--	--	--	97	0.94373	0.94219		--	--	--	--	--	97	0.8971	0.83293		--	--	--	--	--	97	0.87936	0.75853		--	--	--	--	--	97	0.87609	0.67424		--	--	--
											--	--	--	--	--	98	0.94369	0.94247		--	--	--	--	--	98	0.89709	0.83234		--	--	--	--	--	98	0.87932	0.75852		--	--	--	--	--	98	0.8761	0.67347		--	--	--
											--	--	--	--	--	99	0.94365	0.94272		--	--	--	--	--	99	0.89709	0.83175		--	--	--	--	--	99	0.87927	0.7585		--	--	--	--	--	99	0.87612	0.67274		--	--	--
											--	--	--	--	--	100	0.94362	0.94297		--	--	--	--	--	100	0.89708	0.83117		--	--	--	--	--	100	0.87923	0.75848		--	--	--	--	--	100	0.87614	0.67203		--	--	--
[truncated: 64 more columns]

## Sheet: Fig5
panel b	total length					panel c	AUC					panel f	total length						panel g	AUC						panel h	total length										CCTc N/C ratio	total length	CCATc N/C ratio	total length	CCTd N/C ratio	total length	CCTd_V/A N/C ratio	total length		panel j	Standard Deviation (s) of NC ratio
	control	CCTd	CCTd>1.5	CCTd<1.5			ctrl	CCTd	CCTd in nucleus	CCTd in cytosol			control	NES-CCATc	NLS-CCATc	NES-CCTc	NLS-CCTc			Ctrl	NES-CCATc	NLS-CCATc	NES-CCTc	NLS-CCTc			CCATc>1.5	CCTc>1.5	CCTd>1.5	CCATc<1.5	CCTc<1.5	DCRDc	CCTd<1.5	DCRDd	control		1.10576	338.933	1.37877	496.765	2.16611	733.417	1.13896	649.438			CCATc	CCTc	CCTd
	581.013	733.417	733.417				440	610	610	220			710.672	591.869	470.073	88.87	684.01			530	450	410	60	500				723.208	733.417	496.765	338.933	526.089		274.501	581.013		2.81069	723.208	1.27964	390.514	2.64511	781.848	0.87739	579.146			0.23755	0.68922	0.89044
	635.947	781.848	781.848				510	650	650				273.889	617.331	741.974	174.35	429.01			390	440	560	150	350			554.12		781.848	390.514		234.782		139.141	635.947		1.19882	416.282	1.94627	554.12	2.84178	688.955	1.24889	763.605
	423.65	688.955	688.955	303.858			340	340	340	310			556.032	677.545	553.07	89.54	312.1			460	590	440	60	220				547.357	688.955		416.282	301.305	303.858	382.511	423.65		3.57067	547.357	1.32694	850.349	1.12108	303.858	1.45474	437.957
	668.508	303.858					570	220	510	300			552.758	434.629	674	284.78	433.02			320	330	520	230	290			802.31	512.043		850.349		364		234.933	668.508		1.53557	512.043	1.59866	802.31	1.92878	590.703	1.07947	869.668
	456.416	590.703	590.703				390	540	530				409.319	146.841	477.541	520.25	1245.86			390	120	400	350	970			638.819	810.609	590.703			342.185		144.921	456.416		1.5056	810.609	1.75164	638.819	2.89787	635.569	0.90187	613.468
	764.641	635.569	635.569				580	510	650	320			570.495	635.175	599.166	158.82	335			440	520	480	130	270					635.569			199.231		383.978	764.641		1.22363	625.847	1.2208	357.038	2.91146	642.176	1.27236	390.617
	716.348	642.176	642.176	410.589			630	530	680				568.956	429.395	767.712	74.44	480.63			350	340	600	60	390					642.176	357.038	625.847	445.254	410.589	128.597	716.348		1.46694	358.45	1.16339	461.713	1.25628	410.589	1.42417	587.985
	518.883	410.589					430	310	450				450.518	460.757	342.828	389.66	576.22			240	360	260	330	465			650.183	541.015		461.713	358.45	278.179		323.899	518.883		2.21444	541.015	1.5426	650.183	2.75433	889.728	2.7219	808.345
	411.688	889.728	889.728	383.287			310	650	680				291.74	389.22	1080.08	263.59	617.92			190	310	900	250	490			929.822		889.728			140.849	383.287	309.509	411.688		1.29129	351.861	1.86793	929.822	1.03682	383.287	2.7174	759.309
	424.917	383.287					370	300	690	310			248.882	355.233	466.881	112.71	743.78			250	270	380	80	580			853.787				351.861	444.533		245.473	424.917		1.11814	275.642	2.03187	853.787	1.92979	519.606	2.61365	707.123
	644.658	519.606	519.606				540	440	410	370			621.24	278.365	716.899	274.08	424.62			510	210	560	290	320			564.154		519.606		275.642	613.818		177.799	644.658		1.06352	325.186	1.71403	564.154	4.22123	870.561	1.14401	511.676
	677.559	870.561	870.561				550	680	680				359.08	268.565	1063.18	179.16	602.27			290	220	740	220	480					870.561		325.186	541.832		378.009	677.559		1.38082	602.787	1.34091	389.432	3.45982	557.24	2.48737	996.372
	721.142	557.24	557.24				600	450	540				481.23	581.304	627.856	192.47	829.39			390	430	560	150	660					557.24	389.432	602.787	319.508		183.75	721.142		0.95213	272.593	1.1318	331.99	3.38194	876.043	1.16844	462.963
	517.479	876.043	876.043	403.42			470	680	350				191.19	445.646	480.497	392.89	597.2			170	350	400	160	480			718.441	916.247	876.043	331.99	272.593	549.59	403.42	602.231	517.479		3.37485	916.247	1.71235	718.441	1.06932	403.42	1.50841	535.878
	687.382	403.42					570	320	500				393.7	446.735	901.972	197.78	361.12			310	360	760	340	310								421.164		219.743	687.382		1.23279	461.145	1.42554	560.902	2.00247	837.235	1.15015	306.222
	605.751	837.235	837.235				510	690	570				775.97	684.311	696.088	406.09	707.09			510	510	540	180	490			722.771		837.235	560.902	461.145	370.24		325.323	605.751		1.18095	388.083	1.69367	722.771	2.25746	575.628	1.68185	637.717
	640.254	575.628	575.628				520	410	570				376.49	516.827	959.963	123.78	614.52			300	440	800	310	530					575.628		388.083	286.469		160.326	640.254		1.11051	332.312	1.41222	475.619	2.11779	818.261	1.05534	652.228
	399.958	818.261	818.261				340	680	610				586.49		888.555	193.73	590.09			470		680	90	420			969.851	341.821	818.261	475.619	332.312	307.505		564.842	399.958		1.62198	341.821	1.78582	969.851	2.73405	700.998	1.95959	762.299
	539.86	700.998	700.998				370	540	540				408.8			233.72	497.86			300			160	420			556.134		700.998			467.776		158.529	539.86		1.19928	379.168	1.52628	556.134	1.88244	370.648	1.12864	465.784
	660.35	370.648	370.648				550	280	440				387.03			302.39	863.9			320			200	680				666.12	370.648		379.168	297.357		350.769	660.35		1.96495	666.12	1.45252	554.057	2.8478	430.874	1.14748	440.51
	489.912	430.874	430.874				390	350	280				393.74			395.77				300			240						430.874	554.057		368.156		289.89	489.912		1.03723	171.08	1.47019	567.311	3.39485	655.284	1.2338	237.492
	432.387	655.284	655.284				360	500	530				632.62			342.25				500			300						655.284	567.311	171.08	153.993		533.032	432.387		1.03297	285.734	1.33313	534.219	1.55642	624.108	1.1146	308.982
	400.26	624.108	624.108				350	530	400				297.09			218.43				260			260					466.847	624.108	534.219	285.734	501.676		326.265	400.26		1.58881	466.847	1.42471	626.513	2.25244	687.798	2.30264	748.519
	546.031	687.798	687.798				450	570					643.06			219.95				490			180						687.798	626.513				425.641	546.031		1.16207	281.815	1.31405	596.21	1.7279	553.874	--	--
	312.701	553.874	553.874	373.853			280	400					237.76							180			180				658.82		553.874	596.21	281.815		373.853	81.6141	312.701		1.44596	646.818	1.69363	658.82	0.81046	373.853	1.07334	546.744
	665.798	373.853					510	310					802.34							600											646.818			234.32	665.798		1.13202	425.964	1.42955	633.294	3.89196	688.736	1.01256	701.535
	658.272	688.736	688.736				550	570					424.35							330								901.307	688.736	633.294	425.964				658.272						2.22831	776.756	1.10236	832.125
	536.874	776.756	776.756	452.472			380	610					433.64							330								640.391	776.756				452.472		536.874						1.23397	452.472	0.93058	793.082
	433.009	452.472					370	370					379.36							300								721.08							433.009								0.89048	769.745
	567.359						460						280.5							230															567.359								2.30395	1190.05
	343.199						280																					519.832			408.527				343.199								1.43272	679.517
	552.16						480																					730.224							552.16								1.74251	1122.65
	442.397						360																												442.397
	502.926						460																					673.579			458.202				502.926
	570.872						510																												570.872
[truncated: 5 more columns]

## Sheet: Fig6
panel a	norm pCREB				panel b	c-Fos
	C+Y	C+NLSYFP-CCTd	C+NESYFP-CCTd			C+Y	NESYFP-CCTd	NLSYFP-CCTd
	0.637079	0.579169	0.318565			1.577	4.034	4.899
	1.04579	1.51382	0.12865			0.923	3.455	5.18
	1.07993	1.50664	0.400706			2.076	2.391	21.038
	0.844555	1.30701	1.03347			1.158	3.715	2.035
	1.05165	1.22999	1.07879			1.948	2.286	2.4
	1.24886	1.40216	0.724513			2.514	2.098	33.595
	1.02515	1.54045	0.197452			2.165	2.454	85.193
	0.933199	0.518618	1.14071			78.514	2.302	3.78
	1.13379	1.41084	0.185579			3.174	2.438	1.468
		1.51169	1.07653			0.985	1.275	12.609
		1.41427	0.626341			1.355	2.78	3.42
		1.31879	1.10715			11.993	2.731	1.518
		1.01987	0.500828			1.545	2.498	2.331
		0.888679	0.0553089			1.168	1.992	2.873
		1.24283	1.00191			20.195	2.455	3.239
			0.0911443			1.609	1.943	2.526
			0.929552			2.01	4.246	36.863
			0.491582			1.427	3.85	4.542
			1.09			3.784	2.294	2.321
			0.701417			82.221	3.73	4.938
			0.10567			2.112	2.435	3.68
						6.557	2.241	2.949
						1.9	3.323	29.942
						2.922	2.879	4.434
						1.467	2.906	2.441
						10.29	1.975	2.374
	1.32095	1.03132	0.331741			3.777	2.12	1.56
	1.25002	0.822468	0.479805			15.061	3.194	2.878
	0.347965	0.713614	1.17362			17.313	2.293	1.844
	1.05353	0.914147	0.40812			14.626	4.254	2.69
	1.10274	1.50918	0.921615			25.477	2.393	14.059
	1.05002	0.844068	0.649348			2.946	2.319	2.367
	1.06002	0.873209	0.257185			1.558	2.94	2.315
		0.878244				2.797	1.45	1.314
	0.282994	1.19116				1.313	5.247	11.85
	1.18145	1.21972				1.508	2.983	3.421
	1.08435	1.4698				1.619	2.865	2.233
	0.629086	1.01381				2.77	1.71	20.811
	1.02757					1.82	2.138	15.309
	1.17919					5.724	2.915	3.277
	0.920642					66.55	2.428	21.113
	1.15761					2.293	1.942	9.301
	1.35185					2.434	3.911	3.39
						1.98	1.764	8.494
						2.865	4.356	9.198
						3.351	1.801	1.566
						4.648	4.328	1.589
						45.954
						5.095
						5.352
						4.213
						6.011
						16.166
						3.808
						2.859
						5.771
						2.581
						2.538
						8.594
						1.498
						1.681
						2.503
						1.841
						21.033
						3.657
						30.985
						1.096
						2.087
						6.271
						1.876
						2.168
						12.555
						16.789
						15.296
						3.616
						3.499
						3.636
						15.023
						8.966
						3.979
						4.305
						101.41
						5.752
						5.575
						3.281
						18.409
						18.389
						8.155
						4.567
						4.06
						4.471
						2.993
						14.482
						14.562
						4.638
						22.653
						3.99
						19.059
						3.671

## Sheet: Fig7
panel b	N/C ratio				panel d	fDCT(%)	SEM	s of N/C ratio
	CCTD	50uM Nifedipine	50uM Nifedipine+a1DL DHP-			0	2	1.106	a1Ddelta DHP-
	1.59794	3.60225	2.04269			54	13	3.277	a1DL DHP-
	0.948631	2.50788	1.87378			84	3.6	5.012	a1DABI DHP-
	1.21596	1.09904	3.67832			10.8458	2.12079	1.49583	a1DLR DHP-
	1.72247	1.51258	1.3552
	1.41395	1.6804	1.64124
	1.35838	2.3659	1.92552
	1.21596	1.26359	1.89962
	2.06296	2.50212	2.12831
	1.47226	3.24832	2.0256
	1.586	9.76499
	0.955045	7.41167	1.65114
	2.0212	3.72981	1.22796
	1.56848	2.94764	1.62598
	1.695	2.61592	1.22357
		13.7767	3.27502
	1.75411	2.26738	2.28731
	1.98161	7.26764	1.46159
	0.990175	1.22477	2.47083
	3.33213	5.49993	1.32713
	3.21723	2.69796	1.47046
	1.9688	3.54075	1.71825
	3.0489	10.2345	1.69345
		2.84323	1.78716
		9.24921	2.29807
		3.37549	1.43018
		2.0061	1.43352
			1.18987
			1.96867
			1.24886
			1.12209

## Sheet: FigS2
panel a	Reduction			panel c	Reduction				panel e		with GVIA+MVIIC	SEM	+GVIA+MVIIC+1uM Nimo	SEM	+GVIA+MVIIC+1uM nimo+100nM isra	SEM	+GVIA+MVIIC+1uM nimo+20uM isra	SEM		panel f	with GVIA+MVIIC	62% CaV1.3 component	100%CaV1.3 component	100%CaV1.2 component		panel g	CaV1.3 Vhalf	CaV1.2 Vhalf
	CaV1.2 in HEK 1uM nimodipine	CaV1.3 in HEK 1uM nimodipine			Cotical with 1uM nimo	20 isradipine	300 SNX-482			mV	pA		pA		pA		pA				pA						-34.4	-18.5
	0.955882	0.573171			0.231441	0.94	0.028777			-60	-11.5967	1.89766	-10.6812	2.09218	-15.8691	8.30915	-7.32422	2.45409			-11.5967	-3.35693	-5.41441	-6.18227			-37.6	-26.3
	0.908205	0.168067			0.41184	0.706897	0.06			-59.98	-13.1226	2.35731	-14.0381	1.79683	-12.8174	5.21485	-9.00269	4.16484			-13.1226	-5.0354	-8.12161	-5.00095			-38.3	-19.3
	0.921472	0.344086			0.493827	0.659971	0.293104			-59.96	-14.1907	1.75089	-14.0381	2.17226	-17.7002	4.89551	-10.0708	2.17939			-14.1907	-3.96729	-6.39885	-7.79183			-33.6	-18.8
	0.971814	0.330578			0.55	0.850877	0.314079			-59.94	-13.8855	2.64143	-12.3596	2.26153	-15.2588	3.22968	-10.2234	2.4078			-13.8855	-2.13623	-3.44553	-10.44
	0.916553	0.506475				0.934354	0.0961263			-59.92	-11.2915	2.74658	-12.8174	2.87363	-15.6657	4.46202	-11.1389	2.87767			-11.2915	-1.67847	-2.7072	-8.5843
						0.878425				-59.9	-13.8855	2.66483	-10.9863	2.39	-14.2415	5.13486	-8.23975	1.77072			-13.8855	-2.74658	-4.42997	-9.45553
										-59.88	-11.5967	1.84793	-12.8174	1.61484	-13.2243	4.46202	-11.5967	2.25638			-11.5967	-1.2207	-1.96888	-9.6278
										-59.86	-15.7165	3.27146	-16.1743	1.58574	-19.9382	7.6585	-7.62939	1.5054			-15.7165	-8.54492	-13.7821	-1.93442
										-59.84	-13.2752	2.60593	-15.4114	1.95209	-10.9863	7.53317	-10.6812	1.5054			-13.2752	-4.73022	-7.62939	-5.64575
										-59.82	-12.6648	2.3688	-9.61304	2.04528	-14.8519	8.16848	-8.08716	1.58329			-12.6648	-1.52588	-2.4611	-10.2037
										-59.8	-10.5286	2.35566	-10.6812	2.42226	-9.96908	7.83483	-11.2915	2.88979			-10.5286	0.61035	0.98444	-11.513
										-59.78	-14.0381	1.63395	-14.9536	1.5054	-12.0036	5.50821	-5.79834	2.46041			-14.0381	-9.15527	-14.7666	0.72848
										-59.76	-15.2588	1.67152	-16.0217	2.26153	-13.8346	7.24181	-10.376	3.25839			-15.2588	-5.64575	-9.10605	-6.15274
										-59.74	-15.4114	2.34244	-9.15527	4.9145	-20.752	5.50446	-8.39233	2.06041			-15.4114	-0.76294	-1.23055	-14.1808
										-59.72	-14.1907	1.52333	-10.2234	0.76294	-13.0208	6.69844	-9.46045	2.23564			-14.1907	-0.76294	-1.23055	-12.9601
										-59.7	-15.4114	2.04528	-12.8174	1.5955	-15.4622	6.02502	-11.5967	3.2679			-15.4114	-1.2207	-1.96888	-13.4425
										-59.68	-9.76563	1.5561	-12.97	2.66483	-16.276	2.39865	-9.15527	3.585			-9.76563	-3.8147	-6.15274	-3.61289
										-59.66	-14.6484	0.43158	-9.61304	3.09594	-17.9036	6.34622	-6.10352	3.1022			-14.6484	-3.50952	-5.66052	-8.98792
										-59.64	-12.8174	2.09959	-14.0381	2.89515	-13.0208	5.39432	-6.86646	4.29691			-12.8174	-7.17163	-11.5671	-1.25024
										-59.62	-12.5122	2.39649	-10.8337	1.25518	-18.7174	6.20774	-6.40869	1.58574			-12.5122	-4.42505	-7.13718	-5.37503
										-59.6	-12.6648	1.80329	-12.3596	2.66483	-15.2588	1.61484	-9.30786	3.83903			-12.6648	-3.05176	-4.92219	-7.7426
										-59.58	-8.54492	2.15792	-13.4277	1.88123	-16.6829	4.2041	-6.86646	0.8026			-8.54492	-6.56128	-10.5827	2.03779
										-59.56	-13.2752	1.88741	-13.1226	1.01215	-16.0726	6.40465	-5.79834	3.01594			-13.2752	-7.32422	-11.8133	-1.46189
										-59.54	-9.00269	2.84513	-10.0708	0.39398	-16.8864	5.0372	-6.40869	3.05684			-9.00269	-3.66211	-5.90663	-3.09606
										-59.52	-11.7493	0.29218	-13.1226	1.88946	-12.4105	8.1151	-7.17163	0.76294			-11.7493	-5.95093	-9.59827	-2.151
										-59.5	-7.17163	2.42066	-10.5286	0.67668	-16.0726	6.61449	-10.6812	0.63527			-7.17163	0.15259	0.24611	-7.41774
										-59.48	-11.1389	2.86687	-12.97	2.09032	-16.0726	8.32657	-7.32422	3.22005			-11.1389	-5.64575	-9.10605	-2.03286
										-59.46	-13.8855	2.52117	-8.8501	1.12819	-15.8691	3.01079	-12.0544	3.47396			-13.8855	3.20435	5.1683	-19.0538
										-59.44	-12.0544	1.90378	-14.801	2.31579	-18.9209	3.72931	-7.17163	1.12474			-12.0544	-7.62939	-12.3055	0.25103
										-59.42	-11.9019	0.94883	-11.9019	2.23564	-19.9382	5.69661	-10.0708	3.35693			-11.9019	-1.83105	-2.95331	-8.94854
										-59.4	-13.1226	1.54609	-11.7493	4.1499	-14.2415	7.88223	-7.93457	3.22968			-13.1226	-3.8147	-6.15274	-6.96982
										-59.38	-16.4795	3.02109	-11.4441	4.45999	-12.207	7.07411	-7.62939	1.37611			-16.4795	-3.8147	-6.15274	-10.3268
										-59.36	-10.0708	1.9699	-11.4441	3.23328	-16.4795	8.21144	-5.95093	3.15553			-10.0708	-5.49316	-8.85994	-1.21086
										-59.34	-11.7493	1.15201	-12.97	2.26153	-13.6312	7.73112	-9.76563	2.52885			-11.7493	-3.20435	-5.1683	-6.58097
										-59.32	-12.5122	2.97449	-7.47681	2.24776	-15.4622	6.77218	-11.2915	3.90418			-12.5122	3.8147	6.15274	-18.6649
										-59.3	-12.3596	1.69686	-12.207	3.63659	-14.445	6.50087	-10.9863	2.9797			-12.3596	-1.2207	-1.96888	-10.3907
										-59.28	-12.3596	2.62965	-10.5286	2.03005	-14.0381	6.14407	-7.47681	0.76294			-12.3596	-3.05176	-4.92219	-7.43743
										-59.26	-13.5803	2.93112	-15.7165	2.20594	-14.8519	4.24817	-6.40869	2.00117			-13.5803	-9.30786	-15.0127	1.43236
										-59.24	-14.801	1.56356	-14.4959	3.90319	-13.0208	8.25919	-8.69751	3.57959			-14.801	-5.79834	-9.35216	-5.44886
										-59.22	-12.97	1.52333	-15.1062	1.99923	-13.2243	9.8815	-7.78198	3.73243			-12.97	-7.32422	-11.8133	-1.15671
										-59.2	-13.8855	2.55784	-14.0381	3.33373	-14.0381	5.80102	-8.8501	2.65462			-13.8855	-5.18799	-8.36772	-5.51778
										-59.18	-14.1907	2.31579	-13.5803	3.11593	-16.276	5.72922	-6.86646	3.00434			-14.1907	-6.71387	-10.8288	-3.36186
										-59.16	-16.6321	1.48202	-9.91821	3.8147	-16.8864	4.73214	-7.93457	3.836			-16.6321	-1.98364	-3.19942	-13.4327
										-59.14	-18.4631	2.71103	-13.7329	3.94374	-15.0553	4.2041	-3.05176	2.49175			-18.4631	-10.6812	-17.2277	-1.23547
										-59.12	-11.9019	2.95354	-9.46045	1.88946	-17.2933	5.38279	-10.5286	1.64106			-11.9019	1.06812	1.72277	-13.6246
										-59.1	-9.46045	1.01215	-12.5122	2.66629	-14.445	6.92629	-6.10352	2.15792			-9.46045	-6.40869	-10.3366	0.87615
										-59.08	-7.01904	1.58574	-12.207	1.67152	-16.4795	5.19098	-9.61304	4.29691			-7.01904	-2.59399	-4.18386	-2.83518
										-59.06	-15.8691	0.86317	-11.1389	0.8026	-16.6829	3.07877	-7.47681	2.09032			-15.8691	-3.66211	-5.90663	-9.96251
										-59.04	-16.1743	4.94912	-10.5286	2.85602	-12.0036	5.06179	-6.10352	1.83105			-16.1743	-4.42505	-7.13718	-9.03714
										-59.02	-15.564	1.77072	-11.7493	2.79004	-17.7002	6.52629	-9.15527	1.89766			-15.564	-2.59399	-4.18386	-11.3801
										-59	-10.376	3.64512	-14.1907	4.32572	-17.9036	3.88159	-9.91821	2.8122			-10.376	-4.27246	-6.89107	-3.48491
										-58.98	-10.0708	1.93813	-13.2752	2.14891	-14.6484	3.13208	-9.00269	1.30371			-10.0708	-4.27246	-6.89107	-3.17973
										-58.96	-11.5967	1.5955	-12.6648	1.75089	-13.8346	6.15753	-9.46045	1.68078			-11.5967	-3.20435	-5.1683	-6.42838
										-58.94	-11.7493	5.34058	-10.376	4.42242	-14.445	4.06901	-6.86646	1.65987			-11.7493	-3.50952	-5.66052	-6.08875
										-58.92	-13.2752	3.76555	-12.6648	2.74517	-14.6484	2.14348	-7.78198	3.09594			-13.2752	-4.88281	-7.8755	-5.39964
										-58.9	-12.97	1.85422	-10.8337	3.61411	-15.0553	5.27796	-4.88281	0.61035			-12.97	-5.95093	-9.59827	-3.3717
										-58.88	-8.8501	1.46357	-14.6484	3.35231	-14.2415	3.56474	-6.2561	1.52333			-8.8501	-8.39233	-13.536	4.68592
										-58.86	-12.8174	1.67152	-12.207	1.70826	-7.32422	8.07419	-12.8174	1.91395			-12.8174	0.61035	0.98444	-13.8018
										-58.84	-14.6484	2.5895	-11.7493	1.58329	-12.4105	6.20774	-6.56128	1.80329			-14.6484	-5.18799	-8.36772	-6.28071
										-58.82	-16.3269	2.24776	-9.46045	2.49797	-18.3105	7.03892	-9.61304	1.75089			-16.3269	0.15259	0.24611	-16.573
										-58.8	-10.8337	1.52333	-11.2915	4.30503	-16.4795	7.72844	-6.86646	2.32915			-10.8337	-4.42505	-7.13718	-3.69656
										-58.78	-9.61304	2.34244	-9.15527	2.83008	-15.0553	4.88705	-5.18799	1.42052			-9.61304	-3.96729	-6.39885	-3.21419
										-58.76	-11.7493	2.56995	-10.0708	3.89622	-14.8519	3.56474	-4.11987	2.69956			-11.7493	-5.95093	-9.59827	-2.151
										-58.74	-12.97	3.20435	-12.207	1.47414	-14.445	7.22464	-8.08716	1.17865			-12.97	-4.11987	-6.64496	-6.32501
										-58.72	-12.0544	2.69956	-13.5803	1.67847	-14.6484	10.941	-4.57764	1.35337			-12.0544	-9.00269	-14.5205	2.46602
										-58.7	-12.207	3.54144	-10.2234	2.67646	-16.4795	6.94121	-8.23975	0.80742			-12.207	-1.98364	-3.19942	-9.00761
										-58.68	-3.8147	1.65987	-12.207	2.24257	-16.0726	9.35209	-6.10352	2.55328			-3.8147	-6.10352	-9.84438	6.02968
										-58.66	-12.6648	0.8026	-11.9019	2.5472	-13.4277	9.94205	-6.10352	2.27009			-12.6648	-5.79834	-9.35216	-3.31263
										-58.64	-14.6484	3.96337	-8.69751	1.95209	-17.4967	5.69661	-6.86646	1.17865			-14.6484	-1.83105	-2.95331	-11.6951
										-58.62	-11.2915	2.39649	-13.2752	5.57381	-17.7002	7.53317	-8.69751	2.03005			-11.2915	-4.57764	-7.38329	-3.90822
										-58.6	-7.17163	2.74517	-11.9019	2.07729	-10.9863	6.52629	-9.61304	1.41778			-7.17163	-2.28882	-3.69164	-3.47999
										-58.58	-5.0354	2.83419	-12.0544	1.95209	-11.3932	6.89034	-8.39233	2.49642			-5.0354	-3.66211	-5.90663	0.87123
										-58.56	-10.8337	2.72246	-15.1062	2.38187	-19.7347	7.6585	-9.61304	3.57959			-10.8337	-5.49316	-8.85994	-1.9738
										-58.54	-17.5476	5.0354	-11.5967	0.35239	-15.8691	11.9136	-14.1907	2.4078			-17.5476	2.59399	4.18386	-21.7315
										-58.52	-13.4277	2.69524	-9.76563	2.36388	-17.0898	4.74088	-7.93457	2.6837			-13.4277	-1.83105	-2.95331	-10.4744
										-58.5	-10.8337	3.50066	-8.54492	4.79298	-14.8519	8.06906	-7.93457	2.52885			-10.8337	-0.61035	-0.98444	-9.8493
										-58.48	-5.95093	2.50882	-9.76563	1.81402	-12.8174	4.74088	-5.18799	2.59549			-5.95093	-4.57764	-7.38329	1.43236
										-58.46	-13.2752	2.50882	-14.6484	3.836	-13.8346	5.92107	-8.69751	2.38187			-13.2752	-5.95093	-9.59827	-3.67688
										-58.44	-13.8855	2.34244	-17.5476	2.53345	-16.276	6.15753	-10.6812	3.15676			-13.8855	-6.86646	-11.0749	-2.81057
										-58.42	-13.5803	4.34005	-16.6321	2.27521	-18.3105	9.16205	-8.08716	4.55639			-13.5803	-8.54492	-13.7821	0.20181
										-58.4	-7.62939	2.01662	-12.5122	2.60742	-14.2415	2.6914	-6.71387	3.91609			-7.62939	-5.79834	-9.35216	1.72277
										-58.38	-11.5967	2.22869	-9.15527	2.32415	-10.1725	10.1052	-11.5967	1.24587			-11.5967	2.44141	3.93775	-15.5344
										-58.36	-11.1389	2.80114	-14.4959	2.74517	-11.8001	7.81896	-7.47681	2.56995			-11.1389	-7.01904	-11.321	0.18212
										-58.34	-11.2915	2.51037	-12.97	1.15201	-15.4622	6.3168	-7.01904	4.67826			-11.2915	-5.95093	-9.59827	-1.69323
										-58.32	-14.6484	2.52885	-9.76563	1.84793	-13.8346	6.66126	-8.23975	3.54582			-14.6484	-1.52588	-2.4611	-12.1873
										-58.3	-11.4441	2.96272	-7.01904	3.24406	-16.4795	4.15458	-3.8147	1.69686			-11.4441	-3.20435	-5.1683	-6.27579
										-58.28	-10.9863	1.31851	-8.23975	4.52306	-13.6312	8.16088	-11.4441	0.67668			-10.9863	3.20435	5.1683	-16.1546
										-58.26	-9.30786	1.786	-13.7329	2.68947	-11.5967	5.42492	-6.86646	3.18491			-9.30786	-6.86646	-11.0749	1.76707
										-58.24	-17.0898	1.5561	-12.8174	3.47954	-13.2243	9.17108	-9.61304	2.90986			-17.0898	-3.20435	-5.1683	-11.9215
										-58.22	-9.15527	2.29728	-6.10352	5.14895	-17.7002	4.27246	-7.62939	2.2077			-9.15527	1.52588	2.4611	-11.6164
										-58.2	-15.2588	1.88123	-8.23975	3.17637	-14.2415	7.53591	-6.71387	0.82642			-15.2588	-1.52588	-2.4611	-12.7977
										-58.18	-12.5122	2.46041	-10.0708	1.9699	-13.2243	7.09456	-8.23975	1.9699			-12.5122	-1.83105	-2.95331	-9.55889
										-58.16	-11.4441	0.84039	-10.5286	5.01068	-16.4795	6.58313	-4.11987	2.26153			-11.4441	-6.40869	-10.3366	-1.10749
										-58.14	-10.376	3.2679	-9.30786	2.83419	-18.3105	2.5411	-7.01904	4.98661			-10.376	-2.28882	-3.69164	-6.68433
										-58.12	-11.4441	1.37329	-8.23975	1.01215	-16.4795	4.60805	-7.17163	1.39571			-11.4441	-1.06812	-1.72277	-9.72133
										-58.1	-8.8501	2.01662	-6.40869	2.37044	-16.6829	5.41729	-5.79834	0.91553			-8.8501	-0.61035	-0.98444	-7.86566
										-58.08	-8.39233	3.00434	-14.6484	1.67152	-13.8346	10.6204	-6.86646	1.56356			-8.39233	-7.78198	-12.5516	4.15925
										-58.06	-12.3596	1.88741	-18.0054	5.15798	-15.2588	6.52629	-5.34058	2.96272			-12.3596	-12.6648	-20.4271	8.06747
										-58.04	-14.0381	1.88123	-9.30786	2.44617	-13.8346	8.08444	-7.32422	1.91395			-14.0381	-1.98364	-3.19942	-10.8387
										-58.02	-12.207	2.32415	-6.2561	4.71708	-12.207	4.06392	-7.01904	3.36617			-12.207	0.76294	1.23055	-13.4376
										-58	-15.1062	2.76769	-11.7493	1.52333	-14.445	8.2667	-6.40869	2.78028			-15.1062	-5.34058	-8.61383	-6.49237
										-57.98	-10.6812	3.87225	-14.0381	1.02737	-14.6484	5.92806	-4.11987	1.17865			-10.6812	-9.91821	-15.9971	5.31597
										-57.96	-15.4114	1.64106	-12.5122	3.80757	-14.8519	8.45973	-8.23975	1.58574			-15.4114	-4.27246	-6.89107	-8.52031
										-57.94	-16.0217	3.66529	-10.376	4.49207	-19.1243	6.12721	-5.49316	2.27009			-16.0217	-4.88281	-7.8755	-8.14622
										-57.92	-13.7329	2.00117	-6.71387	3.23927	-16.0726	6.99763	-8.23975	1.77072			-13.7329	1.52588	2.4611	-16.194
										-57.9	-10.2234	3.04539	-9.30786	4.10477	-16.6829	5.86841	-5.34058	1.00831			-10.2234	-3.96729	-6.39885	-3.82454
										-57.88	-10.8337	1.06812	-14.1907	3.14568	-11.8001	4.37773	-6.10352	2.52885			-10.8337	-8.08716	-13.0438	2.21006
										-57.86	-12.5122	2.65462	-13.2752	0.384	-17.2933	4.24817	-5.64575	2.4078			-12.5122	-7.62939	-12.3055	-0.20673
										-57.84	-12.8174	1.195	-10.9863	3.2679	-11.8001	6.42401	-10.5286	1.37329			-12.8174	-0.45776	-0.73833	-12.0791
										-57.82	-13.8855	1.37329	-9.61304	2.06041	-14.8519	4.81022	-6.40869	1.18194			-13.8855	-3.20435	-5.1683	-8.7172
										-57.8	-12.8174	1.4314	-8.8501	2.12165	-13.0208	7.24181	-6.71387	1.4314			-12.8174	-2.13623	-3.44553	-9.37185
										-57.78	-17.8528	3.34651	-15.7165	5.18724	-16.276	3.76796	-4.73022	1.75089			-17.8528	-10.9863	-17.7199	-0.1329
										-57.76	-11.5967	2.71818	-11.2915	5.94636	-12.8174	4.3302	-13.2752	1.46092			-11.5967	1.98364	3.19942	-14.7961
										-57.74	-14.801	1.82043	-15.4114	3.69061	-16.8864	3.19748	-9.76563	0.61035			-14.801	-5.64575	-9.10605	-5.69497
										-57.72	-10.9863	1.47414	-8.54492	2.52885	-16.4795	3.36155	-11.4441	3.09594			-10.9863	2.89917	4.67608	-15.6624
										-57.7	-13.2752	4.58357	-8.08716	1.12474	-15.2588	8.0588	-7.47681	4.57			-13.2752	-0.61035	-0.98444	-12.2907
										-57.68	-8.8501	2.75786	-14.6484	4.80591	-17.2933	1.80831	-11.2915	3.00563			-8.8501	-3.35693	-5.41441	-3.43569
										-57.66	-14.1907	2.54567	-16.7847	2.01662	-13.4277	8.25668	-7.01904	2.47299			-14.1907	-9.76563	-15.751	1.56033
										-57.64	-15.4114	1.09679	-15.4114	5.32894	-15.2588	3.92401	-7.01904	1.58574			-15.4114	-8.39233	-13.536	-1.87535
										-57.62	-15.2588	1.5561	-9.76563	2.6721	-11.8001	8.13802	-6.71387	5.66565			-15.2588	-3.05176	-4.92219	-10.3366
										-57.6	-7.78198	2.11982	-10.2234	3.67375	-12.6139	6.53896	-6.2561	1.54358			-7.78198	-3.96729	-6.39885	-1.38314
										-57.58	-15.1062	2.03005	-13.7329	0.94883	-12.4105	5.50821	-8.39233	2.13441			-15.1062	-5.34058	-8.61383	-6.49237
										-57.56	-12.207	3.88425	-14.4959	2.35566	-17.0898	6.19439	-6.71387	3.37078			-12.207	-7.78198	-12.5516	0.34455
										-57.54	-15.8691	1.67152	-14.0381	3.02109	-15.4622	6.34622	-10.2234	3.8147			-15.8691	-3.8147	-6.15274	-9.7164
										-57.52	-11.7493	2.43345	-10.9863	4.9145	-13.2243	5.57544	-7.32422	3.97901			-11.7493	-3.66211	-5.90663	-5.84264
										-57.5	-12.6648	2.48395	-9.15527	2.60146	-13.0208	2.34631	-9.00269	2.49642			-12.6648	-0.15259	-0.24611	-12.4187
										-57.48	-13.5803	2.62965	-11.1389	1.93612	-14.0381	7.33269	-10.8337	1.75089			-13.5803	-0.30518	-0.49222	-13.0881
										-57.46	-10.5286	2.97318	-13.5803	3.27146	-12.0036	4.98765	-5.95093	2.52117			-10.5286	-7.62939	-12.3055	1.77691
										-57.44	-12.97	2.03005	-16.1743	3.4929	-17.0898	3.72931	-8.08716	3.63125			-12.97	-8.08716	-13.0438	0.07383
										-57.42	-14.4959	1.87089	-11.9019	1.42052	-15.8691	6.79659	-11.4441	2.87767			-14.4959	-0.45776	-0.73833	-13.7575
										-57.4	-16.0217	3.95847	-12.3596	4.34719	-18.7174	6.0661	-9.00269	1.52333			-16.0217	-3.35693	-5.41441	-10.6073
										-57.38	-15.564	1.07174	-11.9019	2.42226	-12.6139	6.26746	-7.93457	1.84793			-15.564	-3.96729	-6.39885	-9.16512
										-57.36	-13.1226	1.42052	-15.2588	2.75223	-12.6139	6.51042	-4.11987	1.88741			-13.1226	-11.1389	-17.966	4.84343
										-57.34	-14.0381	2.92714	-11.9019	2.82459	-12.0036	5.06179	-10.6812	1.54609			-14.0381	-1.2207	-1.96888	-12.0692
										-57.32	-15.564	1.54609	-12.207	1.79683	-17.4967	5.72922	-3.20435	2.88844			-15.564	-9.00269	-14.5205	-1.0435
										-57.3	-10.8337	1.92002	-10.9863	3.70425	-17.2933	3.56474	-7.93457	3.7542			-10.8337	-3.05176	-4.92219	-5.91155
										-57.28	-11.4441	0.84039	-9.91821	3.02494	-18.514	3.92928	-9.00269	2.17761			-11.4441	-0.91553	-1.47666	-9.96743
										-57.26	-10.0708	0.94883	-16.3269	2.04528	-15.6657	6.51995	-8.08716	0.84039			-10.0708	-8.23975	-13.2899	3.21911
										-57.24	-11.4441	2.77889	-16.7847	2.39649	-14.8519	5.30144	-9.00269	2.56995			-11.4441	-7.78198	-12.5516	1.10749
										-57.22	-12.97	0.29218	-15.4114	3.45604	-12.207	4.28697	-10.2234	2.62965			-12.97	-5.18799	-8.36772	-4.60225
										-57.2	-11.7493	3.02494	-12.8174	2.42866	-12.207	4.3302	-9.00269	1.37329			-11.7493	-3.8147	-6.15274	-5.59653
										-57.18	-9.30786	2.52117	-11.2915	1.33023	-15.6657	4.98765	-5.34058	2.53345			-9.30786	-5.95093	-9.59827	0.29041
										-57.16	-14.3433	4.73104	-13.4277	3.73762	-15.2588	6.37226	-7.47681	1.90378			-14.3433	-5.95093	-9.59827	-4.74499
										-57.14	-13.4277	1.63395	-12.207	1.70826	-17.9036	3.86556	-6.56128	1.96793			-13.4277	-5.64575	-9.10605	-4.32168
										-57.12	-14.3433	1.12819	-11.7493	2.48395	-8.95182	6.96205	-7.62939	2.79143			-14.3433	-4.11987	-6.64496	-7.69831
										-57.1	-10.6812	2.00117	-7.47681	2.39487	-14.2415	5.19496	-7.78198	2.13441			-10.6812	0.30518	0.49222	-11.1734
										-57.08	-7.17163	3.5709	-13.4277	3.31506	-13.6312	5.19496	-8.54492	3.77893			-7.17163	-4.88281	-7.8755	0.70387
										-57.06	-12.5122	1.90582	-12.3596	2.28882	-12.8174	6.26416	-7.47681	1.67847			-12.5122	-4.88281	-7.8755	-4.6367
										-57.04	-17.0898	0.74752	-14.801	2.87767	-13.6312	7.92152	-7.01904	1.35337			-17.0898	-7.78198	-12.5516	-4.53826
										-57.02	-12.6648	2.76769	-12.97	2.45883	-14.6484	4.89551	-7.93457	2.95879			-12.6648	-5.0354	-8.12161	-4.54318
										-57	-9.61304	4.08202	-13.4277	2.7747	-17.7002	7.38332	-4.57764	2.17939			-9.61304	-8.8501	-14.2744	4.66131
										-56.98	-11.5967	2.62522	-11.9019	3.73347	-14.445	6.83606	-7.01904	2.00117			-11.5967	-4.88281	-7.8755	-3.72118
										-56.96	-10.6812	1.77072	-14.0381	1.94612	-13.4277	9.94205	-10.2234	2.21997			-10.6812	-3.8147	-6.15274	-4.52841
										-56.94	-15.7165	1.2302	-8.39233	3.18491	-11.1898	7.85066	-8.23975	4.58441			-15.7165	-0.15259	-0.24611	-15.4704
										-56.92	-8.8501	3.47508	-13.1226	2.95354	-17.7002	7.23037	-8.39233	1.786			-8.8501	-4.73022	-7.62939	-1.2207
										-56.9	-10.9863	3.1022	-7.62939	2.19359	-12.207	6.58313	-9.15527	0.89841			-10.9863	1.52588	2.4611	-13.4474
										-56.88	-9.91821	2.87767	-12.207	2.24257	-10.1725	4.67936	-8.54492	1.31851			-9.91821	-3.66211	-5.90663	-4.01158
										-56.86	-12.0544	1.67847	-11.7493	2.55784	-8.95182	7.77117	-6.40869	2.09218			-12.0544	-5.34058	-8.61383	-3.44061
										-56.84	-9.91821	1.64106	-15.1062	2.83419	-17.2933	4.78433	-7.93457	2.03959			-9.91821	-7.17163	-11.5671	1.64893
										-56.82	-12.0544	1.80329	-11.7493	2.09032	-20.9554	4.69261	-5.95093	2.53345			-12.0544	-5.79834	-9.35216	-2.70228
										-56.8	-11.5967	0.89841	-10.2234	1.82043	-13.6312	3.27423	-7.32422	1.77947			-11.5967	-2.89917	-4.67608	-6.9206
										-56.78	-11.5967	4.43643	-12.97	0.84039	-13.8346	5.47429	-5.95093	3.50952			-11.5967	-7.01904	-11.321	-0.27564
										-56.76	-12.8174	1.31851	-14.1907	2.74517	-13.2243	6.32662	-7.78198	3.00434			-12.8174	-6.40869	-10.3366	-2.48078
										-56.74	-14.801	1.99923	-12.5122	1.90582	-15.2588	6.19439	-6.71387	1.94612			-14.801	-5.79834	-9.35216	-5.44886
										-56.72	-16.0217	2.30234	-9.76563	4.51962	-16.6829	4.53106	-5.49316	1.4314			-16.0217	-4.27246	-6.89107	-9.13066
										-56.7	-13.1226	1.01215	-13.1226	3.95945	-11.8001	4.59906	-5.18799	1.7353			-13.1226	-7.93457	-12.7977	-0.32486
										-56.68	-12.0544	2.55784	-14.801	2.19182	-10.5794	3.88159	-9.00269	3.44705			-12.0544	-5.79834	-9.35216	-2.70228
										-56.66	-12.207	2.12895	-16.6321	1.37329	-8.95182	4.12959	-8.08716	3.44705			-12.207	-8.54492	-13.7821	1.5751
										-56.64	-16.4795	3.12215	-16.0217	2.65316	-13.6312	6.00438	-7.47681	2.47142			-16.4795	-8.54492	-13.7821	-2.69736
										-56.62	-15.1062	1.69686	-11.9019	4.65831	-16.8864	6.22771	-6.2561	2.52117			-15.1062	-5.64575	-9.10605	-6.00015
										-56.6	-16.0217	2.97318	-12.5122	3.29156	-9.35872	3.76796	-5.0354	1.76853			-16.0217	-7.47681	-12.0594	-3.96236
										-56.58	-12.97	2.582	-13.2752	1.50282	-13.8346	3.76796	-6.2561	0.8026			-12.97	-7.01904	-11.321	-1.64893
										-56.56	-11.9019	1.15538	-12.6648	2.90986	-12.4105	3.27423	-10.0708	0.63527			-11.9019	-2.59399	-4.18386	-7.71799
										-56.54	-17.2424	2.66483	-11.2915	1.62442	-18.1071	8.10745	-4.57764	3.19586			-17.2424	-6.71387	-10.8288	-6.41361
										-56.52	-16.1743	1.52588	-10.376	1.53602	-16.0726	3.07877	-5.0354	1.93612			-16.1743	-5.34058	-8.61383	-7.56048
										-56.5	-10.9863	2.56541	-14.6484	2.0698	-17.2933	4.69261	-4.73022	3.51836			-10.9863	-9.91821	-15.9971	5.01079
										-56.48	-9.15527	0.55717	-11.4441	3.06571	-12.0036	3.27423	-9.00269	1.00831			-9.15527	-2.44141	-3.93775	-5.21752
										-56.46	-13.8855	1.73307	-10.376	2.87363	-11.3932	5.2307	-6.2561	1.85422			-13.8855	-4.11987	-6.64496	-7.24054
										-56.44	-15.7165	1.32731	-11.7493	3.85517	-22.3796	1.94079	-5.34058	2.49642			-15.7165	-6.40869	-10.3366	-5.37995
										-56.42	-13.4277	1.94612	-12.3596	1.30371	-13.4277	2.5411	-5.95093	3.02494			-13.4277	-6.40869	-10.3366	-3.09114
										-56.4	-12.5122	2.79143	-9.91821	1.17865	-13.4277	3.71262	-6.71387	4.34451			-12.5122	-3.20435	-5.1683	-7.34391
										-56.38	-12.3596	2.582	-13.2752	0.52119	-13.0208	5.19496	-11.5967	2.12895			-12.3596	-1.67847	-2.7072	-9.65241
										-56.36	-15.4114	2.28882	-13.8855	1.54358	-16.8864	8.13039	-6.10352	1.51567			-15.4114	-7.78198	-12.5516	-2.85979
										-56.34	-16.7847	1.87296	-12.5122	0.91553	-16.4795	3.07204	-7.47681	3.00434			-16.7847	-5.0354	-8.12161	-8.66305
										-56.32	-22.583	1.47414	-12.3596	2.92051	-15.2588	4.99594	-4.11987	3.10595			-22.583	-8.23975	-13.2899	-9.29309
										-56.3	-6.56128	1.95209	-8.69751	1.99923	-14.6484	2.5411	-8.23975	2.37044			-6.56128	-0.45776	-0.73833	-5.82295
										-56.28	-10.0708	2.84649	-12.6648	3.25243	-13.4277	4.99594	-7.01904	1.77072			-10.0708	-5.64575	-9.10605	-0.96475
										-56.26	-12.5122	2.42226	-19.5312	4.32302	-11.3932	5.33646	-9.30786	2.03005			-12.5122	-10.2234	-16.4893	3.97713
										-56.24	-13.8855	2.26153	-14.9536	2.82459	-16.4795	8.46462	-8.69751	3.29981			-13.8855	-6.2561	-10.0905	-3.79501
										-56.22	-14.6484	0.78796	-13.4277	2.87363	-15.0553	5.13486	-8.8501	3.50177			-14.6484	-4.57764	-7.38329	-7.26515
										-56.2	-14.4959	3.31857	-10.0708	2.65462	-13.4277	2.46671	-6.56128	2.74517			-14.4959	-3.50952	-5.66052	-8.83533
										-56.18	-9.91821	0.29218	-14.4959	2.60593	-13.0208	4.30624	-2.89917	2.28882			-9.91821	-11.5967	-18.7043	8.78611
										-56.16	-11.9019	2.55936	-16.1743	2.39649	-16.276	6.22771	-7.47681	1.15201			-11.9019	-8.69751	-14.0282	2.12639
										-56.14	-16.6321	2.582	-14.0381	3.72098	-12.8174	5.32092	-7.32422	1.49505			-16.6321	-6.71387	-10.8288	-5.80326
										-56.12	-9.15527	2.39	-10.376	2.47926	-13.8346	5.83658	-9.91821	4.94834			-9.15527	-0.45776	-0.73833	-8.41694
										-56.1	-10.376	2.89515	-10.9863	1.84793	-11.3932	2.34631	-7.78198	1.67847			-10.376	-3.20435	-5.1683	-5.20768
										-56.08	-10.376	4.03325	-20.752	2.69524	-13.4277	4.93341	-6.56128	1.64106			-10.376	-14.1907	-22.8882	12.5122
										-56.06	-13.2752	0.94473	-14.0381	2.45409	-11.8001	5.6198	-5.64575	2.8122			-13.2752	-8.39233	-13.536	0.26088
										-56.04	-10.2234	2.39487	-12.3596	1.06812	-16.276	7.25894	-8.08716	3.54473			-10.2234	-4.27246	-6.89107	-3.33232
										-56.02	-13.8855	3.47396	-12.8174	1.38735	-14.8519	3.88159	-10.5286	3.51836			-13.8855	-2.28882	-3.69164	-10.1939
										-56	-11.9019	0.94883	-11.5967	0.86317	-12.6139	4.98765	-6.86646	4.03613			-11.9019	-4.73022	-7.62939	-4.27246
										-55.98	-16.1743	1.80544	-16.7847	2.35731	-19.3278	8.79085	-7.93457	1.31851			-16.1743	-8.8501	-14.2744	-1.89997
										-55.96	-15.4114	1.09679	-16.1743	2.07729	-15.0553	5.66382	-9.61304	1.58329			-15.4114	-6.56128	-10.5827	-4.82867
										-55.94	-14.1907	0.84039	-12.207	3.30568	-16.276	7.25894	-7.62939	1.37611			-14.1907	-4.57764	-7.38329	-6.80739
										-55.92	-12.5122	0.94883	-9.15527	3.70425	-14.2415	5.0372	-8.54492	2.7747			-12.5122	-0.61035	-0.98444	-11.5278
										-55.9	-15.7165	1.41778	-11.2915	1.15538	-14.445	6.00438	-7.17163	2.14891			-15.7165	-4.11987	-6.64496	-9.0716
										-55.88	-12.6648	1.98364	-10.2234	2.49642	-15.2588	3.39829	-12.97	1.92002			-12.6648	2.74658	4.42997	-17.0948
										-55.86	-13.7329	1.7353	-15.2588	2.12895	-15.4622	6.12721	-4.11987	0.8026			-13.7329	-11.1389	-17.966	4.23308
										-55.84	-13.1226	3.4929	-14.9536	3.28212	-16.4795	4.40131	-11.1389	2.47142			-13.1226	-3.8147	-6.15274	-6.96982
										-55.82	-14.0381	1.4314	-14.801	2.04528	-13.6312	5.28971	-8.23975	3.90418			-14.0381	-6.56128	-10.5827	-3.45538
										-55.8	-11.2915	1.25827	-7.93457	1.84793	-13.6312	2.15312	-8.08716	3.45604			-11.2915	0.15259	0.24611	-11.5376
										-55.78	-15.8691	1.195	-9.91821	2.582	-15.0553	6.26746	-8.39233	2.64143			-15.8691	-1.52588	-2.4611	-13.408
										-55.76	-14.0381	2.57749	-15.1062	2.50882	-14.0381	4.27246	-3.8147	3.43803			-14.0381	-11.2915	-18.2121	4.17402
										-55.74	-11.4441	3.84711	-14.1907	3.67375	-20.5485	5.06179	-4.88281	3.46165			-11.4441	-9.30786	-15.0127	3.56859
										-55.72	-10.376	3.32441	-10.376	1.51567	-14.0381	3.57633	-7.17163	1.56356			-10.376	-3.20435	-5.1683	-5.20768
										-55.7	-12.6648	0.94473	-8.8501	2.79143	-12.4105	3.59941	-6.2561	3.54473			-12.6648	-2.59399	-4.18386	-8.48093
										-55.68	-8.54492	2.46671	-10.2234	3.32791	-10.5794	6.02502	-8.8501	1.54609			-8.54492	-1.37329	-2.21499	-6.32994
										-55.66	-11.7493	2.42066	-17.0898	4.30143	-12.6139	5.92107	-6.71387	2.45409			-11.7493	-10.376	-16.7355	4.98618
										-55.64	-13.4277	2.75223	-11.7493	1.41778	-15.6657	5.39432	-5.64575	5.16925			-13.4277	-6.10352	-9.84438	-3.58335
										-55.62	-12.6648	1.99923	-10.5286	1.50282	-15.6657	4.40601	-8.69751	3.35578			-12.6648	-1.83105	-2.95331	-9.71148
										-55.6	-9.30786	2.80114	-13.5803	2.65316	-15.8691	11.1044	-3.50952	2.74517			-9.30786	-10.0708	-16.2432	6.93537
										-55.58	-15.4114	1.37329	-10.2234	5.80837	-15.4622	3.66776	-5.18799	2.6193			-15.4114	-5.0354	-8.12161	-7.28976
										-55.56	-16.0217	1.00831	-14.9536	2.07729	-19.1243	4.95016	-5.79834	2.68947			-16.0217	-9.15527	-14.7666	-1.25516
										-55.54	-13.1226	0.80742	-11.2915	2.31746	-16.4795	2.75223	-10.2234	3.91906			-13.1226	-1.06812	-1.72277	-11.3998
										-55.52	-11.2915	2.92184	-12.0544	2.27521	-19.7347	2.29277	-6.10352	3.38915			-11.2915	-5.95093	-9.59827	-1.69323
										-55.5	-10.6812	0.88097	-5.0354	3.15553	-16.276	5.30144	-10.5286	2.04528			-10.6812	5.49316	8.85994	-19.5411
										-55.48	-7.78198	1.62203	-13.2752	0.7211	-19.1243	7.39452	-3.05176	1.63395			-7.78198	-10.2234	-16.4893	8.70735
										-55.46	-13.2752	2.87767	-11.4441	3.69061	-17.0898	3.81164	-9.30786	1.71506			-13.2752	-2.13623	-3.44553	-9.82961
										-55.44	-13.2752	0.87655	-16.3269	1.00831	-19.9382	6.89034	-6.2561	3.76555			-13.2752	-10.0708	-16.2432	2.96808
										-55.42	-14.3433	3.07708	-12.6648	2.90986	-14.8519	5.2307	-7.01904	0.94883			-14.3433	-5.64575	-9.10605	-5.23721
										-55.4	-9.46045	1.04237	-12.6648	1.54358	-13.4277	7.04773	-5.95093	0.384			-9.46045	-6.71387	-10.8288	1.36837
										-55.38	-10.9863	3.35231	-11.1389	2.35566	-10.9863	4.06392	-7.17163	1.67847			-10.9863	-3.96729	-6.39885	-4.58748
										-55.36	-10.9863	2.45409	-14.1907	3.61411	-13.2243	5.47429	-6.56128	3.70739			-10.9863	-7.62939	-12.3055	1.31915
										-55.34	-12.8174	2.28373	-14.6484	3.46165	-15.6657	5.6198	-5.49316	2.15792			-12.8174	-9.15527	-14.7666	1.94919
										-55.32	-17.2424	1.95209	-12.5122	2.47299	-17.0898	5.19098	-10.5286	4.48774			-17.2424	-1.98364	-3.19942	-14.043
										-55.3	-10.2234	1.2047	-9.91821	1.56356	-18.9209	6.52629	-7.62939	0.52858			-10.2234	-2.28882	-3.69164	-6.53175
										-55.28	-11.1389	2.26153	-17.8528	1.64106	-15.8691	7.68009	-4.88281	1.88123			-11.1389	-12.97	-20.9193	9.78039
										-55.26	-10.0708	2.19359	-15.564	2.95354	-16.276	7.80306	-10.6812	2.00117			-10.0708	-4.88281	-7.8755	-2.1953
										-55.24	-16.4795	2.84103	-16.6321	1.27968	-8.95182	7.76318	-10.2234	3.96631			-16.4795	-6.40869	-10.3366	-6.14289
										-55.22	-11.4441	2.87767	-9.00269	1.71506	-17.0898	5.49316	-5.64575	0.29218			-11.4441	-3.35693	-5.41441	-6.02968
										-55.2	-12.6648	1.2047	-11.9019	1.6052	-10.7829	4.93761	-3.20435	4.01299			-12.6648	-8.69751	-14.0282	1.36345
										-55.18	-11.9019	1.90582	-7.78198	1.06812	-16.8864	3.86556	-2.28882	1.41778			-11.9019	-5.49316	-8.85994	-3.04191
										-55.16	-10.9863	2.29728	-11.5967	4.61479	-14.6484	4.49897	-5.95093	3.15553			-10.9863	-5.64575	-9.10605	-1.88028
										-55.14	-15.1062	1.52333	-10.9863	2.03959	-16.276	4.79729	-5.18799	2.23564			-15.1062	-5.79834	-9.35216	-5.75404
										-55.12	-12.8174	2.35071	-9.76563	2.85194	-17.2933	5.28971	-8.23975	3.0972			-12.8174	-1.52588	-2.4611	-10.3563
										-55.1	-17.2424	1.85422	-8.69751	2.582	-14.6484	4.99594	-7.62939	2.46041			-17.2424	-1.06812	-1.72277	-15.5197
										-55.08	-11.4441	2.19182	-11.4441	3.45604	-15.4622	4.69261	-9.30786	3.67375			-11.4441	-2.13623	-3.44553	-7.99856
										-55.06	-12.3596	2.21997	-12.8174	3.73762	-16.6829	4.48976	-5.64575	1.80329			-12.3596	-7.17163	-11.5671	-0.79247
										-55.04	-12.8174	3.51505	-14.1907	2.75645	-18.1071	2.93421	-4.27246	1.2207			-12.8174	-9.91821	-15.9971	3.17973
										-55.02	-11.4441	3.14568	-11.2915	0.94883	-20.752	1.96201	-2.59399	2.03005			-11.4441	-8.69751	-14.0282	2.58415
										-55	-10.0708	3.47508	-14.0381	2.55328	-15.2588	1.83105	-9.76563	2.62522			-10.0708	-4.27246	-6.89107	-3.17973
										-54.98	-14.1907	2.07542	-8.08716	1.95209	-18.1071	2.34631	-7.17163	2.30234			-14.1907	-0.91553	-1.47666	-12.714
										-54.96	-12.5122	3.24406	-12.5122	2.06229	-15.8691	5.47051	-6.10352	2.21472			-12.5122	-6.40869	-10.3366	-2.17561
										-54.94	-13.8855	4.67743	-12.6648	0.62914	-16.0726	5.30144	-4.42505	3.7902			-13.8855	-8.23975	-13.2899	-0.59558
										-54.92	-11.1389	1.73307	-6.10352	4.26519	-15.2588	4.28697	-8.23975	2.75786			-11.1389	2.13623	3.44553	-14.5845
										-54.9	-11.4441	1.37329	-11.5967	1.29475	-20.1416	3.13208	-4.11987	2.26153			-11.4441	-7.47681	-12.0594	0.61527
										-54.88	-10.6812	2.07729	-10.376	1.53602	-15.8691	3.71262	-9.15527	3.5502			-10.6812	-1.2207	-1.96888	-8.71228
										-54.86	-12.3596	2.17761	-13.4277	1.14186	-13.6312	2.84831	-7.01904	1.46357			-12.3596	-6.40869	-10.3366	-2.02302
										-54.84	-12.207	2.50418	-12.8174	2.45409	-14.8519	4.88705	-3.8147	1.37329			-12.207	-9.00269	-14.5205	2.31343
										-54.82	-11.1389	1.00831	-13.1226	2.79143	-20.752	3.57633	-8.69751	2.49642			-11.1389	-4.42505	-7.13718	-4.00174
										-54.8	-9.91821	3.38342	-10.0708	3.31037	-14.445	8.35634	-3.66211	0.24917			-9.91821	-6.40869	-10.3366	0.41839
										-54.78	-9.15527	1.53602	-11.1389	2.64143	-15.2588	6.93226	-11.1389	2.52117			-9.15527	0	0	-9.15527
										-54.76	-12.0544	3.54473	-12.8174	2.89515	-17.9036	7.81896	-6.40869	0.88097			-12.0544	-6.40869	-10.3366	-1.71784
										-54.74	-15.564	3.39372	-14.9536	1.87296	-15.8691	7.45862	-6.56128	1.17865			-15.564	-8.39233	-13.536	-2.02794
										-54.72	-15.8691	2.24257	-13.4277	2.27009	-18.514	7.81896	-8.39233	0.87655			-15.8691	-5.0354	-8.12161	-7.74753
										-54.7	-6.2561	3.53596	-11.2915	5.182	-16.6829	6.7077	-9.15527	2.55328			-6.2561	-2.13623	-3.44553	-2.81057
										-54.68	-6.40869	3.05684	-8.54492	2.55328	-15.4622	2.0648	-3.50952	2.53345			-6.40869	-5.0354	-8.12161	1.71292
										-54.66	-10.376	4.47129	-11.2915	3.59797	-13.8346	7.92935	-5.64575	0.67668			-10.376	-5.64575	-9.10605	-1.26993
										-54.64	-8.69751	4.91055	-12.3596	3.20435	-15.4622	6.55793	-7.32422	2.09959			-8.69751	-5.0354	-8.12161	-0.5759
										-54.62	-12.5122	1.58574	-15.1062	1.32731	-18.514	10.2878	-8.39233	1.2302			-12.5122	-6.71387	-10.8288	-1.68339
										-54.6	-11.7493	2.52117	-8.8501	1.90582	-21.3623	2.88441	-7.01904	1.7531			-11.7493	-1.83105	-2.95331	-8.79595
										-54.58	-9.46045	1.07174	-9.61304	2.67646	-20.752	3.71262	-8.39233	1.32731			-9.46045	-1.2207	-1.96888	-7.49157
										-54.56	-11.9019	4.66497	-10.6812	2.42226	-15.6657	6.96205	-7.62939	1.69915			-11.9019	-3.05176	-4.92219	-6.97967
										-54.54	-9.00269	4.34005	-13.8855	4.57679	-14.8519	6.99763	-6.86646	3.18491			-9.00269	-7.01904	-11.321	2.31835
										-54.52	-10.6812	3.52827	-14.0381	4.1321	-20.9554	6.95313	-7.62939	3.99069			-10.6812	-6.40869	-10.3366	-0.34455
										-54.5	-10.376	2.51654	-13.7329	3.31037	-13.4277	5.2858	-10.5286	0.76294			-10.376	-3.20435	-5.1683	-5.20768
										-54.48	-12.5122	0.80742	-10.2234	5.25266	-14.8519	5.08626	-6.86646	2.86687			-12.5122	-3.35693	-5.41441	-7.0978
										-54.46	-7.93457	3.191	-10.2234	2.74517	-14.6484	3.81164	-10.2234	1.12474			-7.93457	0	0	-7.93457
										-54.44	-11.5967	3.29628	-15.2588	0.65926	-17.4967	6.74462	-3.66211	3.5502			-11.5967	-11.5967	-18.7043	7.10764
										-54.42	-12.8174	0.89841	-12.3596	1.32731	-14.2415	4.2041	-7.01904	3.38456			-12.8174	-5.34058	-8.61383	-4.20355
										-54.4	-14.6484	2.03959	-11.4441	3.50952	-19.1243	4.53106	-6.71387	2.74092			-14.6484	-4.73022	-7.62939	-7.01904
										-54.38	-7.93457	1.40955	-12.3596	1.786	-13.2243	8.79085	-8.69751	1.12474			-7.93457	-3.66211	-5.90663	-2.02794
										-54.36	-14.1907	1.41778	-12.8174	1.14186	-17.9036	6.07633	-7.32422	3.585			-14.1907	-5.49316	-8.85994	-5.33073
										-54.34	-14.6484	2.27009	-16.3269	2.19182	-17.7002	5.88602	-3.8147	2.90986			-14.6484	-12.5122	-20.181	5.53254
										-54.32	-14.801	1.73307	-11.4441	3.95847	-19.7347	5.13486	-3.96729	2.5472			-14.801	-7.47681	-12.0594	-2.74166
										-54.3	-10.5286	1.00831	-10.5286	4.27518	-12.0036	5.38279	-5.0354	2.30234			-10.5286	-5.49316	-8.85994	-1.66862
										-54.28	-11.1389	1.90378	-9.46045	4.02169	-16.4795	5.26225	-8.39233	1.56356			-11.1389	-1.06812	-1.72277	-9.41615
										-54.26	-14.6484	1.24587	-9.00269	1.00831	-11.1898	4.78433	-4.57764	3.9751			-14.6484	-4.42505	-7.13718	-7.51126
										-54.24	-9.91821	0.7211	-14.0381	1.29475	-20.1416	6.52629	-7.78198	2.09032			-9.91821	-6.2561	-10.0905	0.17228
										-54.22	-13.8855	1.56356	-8.39233	2.93112	-14.445	4.08424	-6.2561	0.76294			-13.8855	-2.13623	-3.44553	-10.44
										-54.2	-8.54492	1.24587	-12.97	2.68803	-13.2243	6.51995	-5.49316	3.54144			-8.54492	-7.47681	-12.0594	3.51444
										-54.18	-10.376	2.87363	-15.7165	2.62965	-13.0208	4.59906	-7.32422	1.97777			-10.376	-8.39233	-13.536	3.16005
										-54.16	-9.46045	1.52588	-15.7165	1.15201	-19.5312	3.66211	-7.01904	1.7531			-9.46045	-8.69751	-14.0282	4.56779
										-54.14	-14.9536	1.33023	-10.9863	3.93191	-17.9036	4.47591	-5.18799	3.87225			-14.9536	-5.79834	-9.35216	-5.60145
										-54.12	-7.93457	2.15792	-6.56128	3.87124	-11.5967	6.01127	-5.64575	1.17865			-7.93457	-0.91553	-1.47666	-6.45791
										-54.1	-15.2588	2.1865	-10.9863	4.40836	-13.4277	3.92401	-7.01904	1.52588			-15.2588	-3.96729	-6.39885	-8.85994
										-54.08	-9.61304	1.92002	-10.2234	2.66483	-7.12077	2.82642	-7.01904	1.28271			-9.61304	-3.20435	-5.1683	-4.44474
										-54.06	-14.1907	3.91906	-9.76563	2.5895	-18.514	6.55793	-5.34058	5.0354			-14.1907	-4.42505	-7.13718	-7.0535
										-54.04	-9.91821	2.28882	-11.4441	2.13441	-14.8519	4.17446	-10.6812	4.78974			-9.91821	-0.76294	-1.23055	-8.68767
										-54.02	-14.3433	1.5054	-8.8501	3.63232	-18.3105	3.67902	-4.57764	3.16658			-14.3433	-4.27246	-6.89107	-7.4522
										-54	-14.6484	1.51567	-13.4277	3.51505	-13.2243	3.47656	-5.79834	1.68078			-14.6484	-7.62939	-12.3055	-2.34296
										-53.98	-14.0381	2.80806	-12.97	4.38983	-13.2243	7.4113	-7.32422	3.77893			-14.0381	-5.64575	-9.10605	-4.93203
										-53.96	-12.207	1.31851	-12.5122	2.5472	-14.2415	5.47429	-5.64575	1.48202			-12.207	-6.86646	-11.0749	-1.1321
										-53.94	-10.8337	4.89155	-4.88281	2.36388	-18.7174	2.93421	-6.2561	3.44705			-10.8337	1.37329	2.21499	-13.0487
										-53.92	-13.5803	3.1358	-9.15527	2.6721	-13.8346	2.6914	-7.32422	1.4314			-13.5803	-1.83105	-2.95331	-10.627
										-53.9	-10.9863	1.83105	-11.5967	0.55717	-15.8691	4.93341	-10.376	2.24257			-10.9863	-1.2207	-1.96888	-9.01745
										-53.88	-17.0898	2.05475	-14.6484	3.17148	-12.8174	6.19439	-5.0354	1.786			-17.0898	-9.61304	-15.5049	-1.58495
										-53.86	-12.97	2.24776	-13.4277	5.01455	-17.9036	7.24181	-6.71387	3.06191			-12.97	-6.71387	-10.8288	-2.14115
										-53.84	-11.4441	1.8374	-12.5122	2.17939	-13.8346	4.73214	-6.71387	1.4314			-11.4441	-5.79834	-9.35216	-2.09193
										-53.82	-12.207	0.74752	-13.5803	2.14891	-19.1243	3.27423	-4.42505	3.44705			-12.207	-9.15527	-14.7666	2.55954
										-53.8	-12.8174	3.54144	-10.8337	2.24776	-12.8174	4.3302	-7.47681	1.56356			-12.8174	-3.35693	-5.41441	-7.40297
										-53.78	-11.9019	1.6622	-16.1743	2.17939	-16.0726	3.88159	-6.10352	2.08475			-11.9019	-10.0708	-16.2432	4.34137
										-53.76	-16.9373	2.45883	-11.5967	3.12215	-16.0726	4.2041	-8.8501	2.60742			-16.9373	-2.74658	-4.42997	-12.5073
										-53.74	-13.4277	0.74752	-12.97	2.45883	-20.1416	3.22968	-4.27246	2.29728			-13.4277	-8.69751	-14.0282	0.60051
										-53.72	-16.9373	1.03864	-9.76563	2.37698	-12.4105	3.25521	-6.2561	0.8026			-16.9373	-3.50952	-5.66052	-11.2767
										-53.7	-8.39233	0.67668	-13.4277	3.93191	-13.0208	1.4671	-6.71387	1.24587			-8.39233	-6.71387	-10.8288	2.43648
										-53.68	-12.3596	1.75089	-12.3596	1.56356	-14.2415	6.02502	-7.32422	1.74422			-12.3596	-5.0354	-8.12161	-4.23801
										-53.66	-11.1389	2.4078	-13.2752	1.00831	-12.207	4.62151	-8.69751	2.31579			-11.1389	-4.57764	-7.38329	-3.75563
										-53.64	-13.8855	0.97704	-8.8501	2.39649	-12.0036	2.26553	-8.08716	1.56356			-13.8855	-0.76294	-1.23055	-12.6549
										-53.62	-7.47681	1.03864	-13.1226	1.6052	-15.8691	5.50446	-8.54492	1.195			-7.47681	-4.57764	-7.38329	-0.09352
										-53.6	-12.6648	3.67375	-12.3596	3.58825	-16.276	5.00008	-10.0708	2.3441			-12.6648	-2.28882	-3.69164	-8.97315
										-53.58	-10.8337	2.19182	-16.6321	2.66483	-13.0208	3.178	-7.62939	3.05684			-10.8337	-9.00269	-14.5205	3.68672
										-53.56	-14.3433	1.83951	-12.0544	3.31857	-15.6657	2.93421	-7.93457	3.48845			-14.3433	-4.11987	-6.64496	-7.69831
										-53.54	-12.6648	0.94473	-15.2588	0.78796	-8.34147	3.80077	-10.2234	3.01466			-12.6648	-5.0354	-8.12161	-4.54318
										-53.52	-9.91821	0.8026	-7.62939	2.6193	-15.8691	4.15458	-12.207	2.45409			-9.91821	4.57764	7.38329	-17.3015
										-53.5	-12.3596	4.87884	-12.8174	1.49505	-13.4277	3.92401	-6.56128	2.17761			-12.3596	-6.2561	-10.0905	-2.26913
										-53.48	-15.2588	0.9967	-15.1062	2.35566	-15.8691	4.60805	-4.27246	1.02737			-15.2588	-10.8337	-17.4738	2.21499
										-53.46	-14.801	0.76294	-14.3433	3.16658	-17.2933	3.34922	-3.05176	1.29475			-14.801	-11.2915	-18.2121	3.41108
										-53.44	-10.9863	1.195	-12.0544	3.83094	-15.6657	4.08424	-8.69751	2.04528			-10.9863	-3.35693	-5.41441	-5.57192
										-53.42	-12.0544	1.32731	-8.23975	1.52588	-14.2415	4.11453	-5.79834	1.46357			-12.0544	-2.44141	-3.93775	-8.11669
										-53.4	-9.76563	2.12895	-12.207	3.78713	-12.207	1.40955	-11.1389	3.31857			-9.76563	-1.06812	-1.72277	-8.04286
										-53.38	-16.6321	3.29038	-10.9863	2.70673	-12.4105	2.73715	-6.10352	2.5411			-16.6321	-4.88281	-7.8755	-8.75658
										-53.36	-13.1226	0.63527	-14.4959	2.582	-13.2243	3.86556	-6.40869	2.88979			-13.1226	-8.08716	-13.0438	-0.07876
										-53.34	-8.69751	0.87655	-12.0544	3.03518	-13.8346	5.47429	-8.39233	0.76294			-8.69751	-3.66211	-5.90663	-2.79088
										-53.32	-12.3596	2.42066	-8.54492	2.37698	-15.8691	2.75223	-10.6812	3.64937			-12.3596	2.13623	3.44553	-15.8051
										-53.3	-16.4795	2.25638	-7.62939	2.09218	-17.0898	2.31075	-6.86646	2.04528			-16.4795	-0.76294	-1.23055	-15.2489
										-53.28	-11.5967	2.46671	-17.8528	3.29038	-18.1071	0.20345	-8.54492	3.06191			-11.5967	-9.30786	-15.0127	3.416
										-53.26	-12.8174	1.67152	-13.8855	3.91113	-14.0381	4.41539	-5.34058	1.25518			-12.8174	-8.54492	-13.7821	0.96475
										-53.24	-10.2234	2.09032	-10.5286	2.39487	-13.6312	3.76796	-5.79834	1.37611			-10.2234	-4.73022	-7.62939	-2.59399
										-53.22	-13.4277	0.65926	-11.5967	1.49505	-14.0381	5.26225	-9.46045	1.28271			-13.4277	-2.13623	-3.44553	-9.9822
										-53.2	-10.0708	1.07174	-12.97	2.30234	-13.6312	2.84831	-8.23975	1.62442			-10.0708	-4.73022	-7.62939	-2.44141
										-53.18	-12.0544	2.73384	-12.8174	1.91395	-13.8346	3.54728	-9.76563	0.86317			-12.0544	-3.05176	-4.92219	-7.13225
										-53.16	-11.7493	3.69061	-19.3787	3.02494	-12.0036	2.66823	-3.20435	2.38187			-11.7493	-16.1743	-26.0876	14.3383
										-53.14	-12.6648	2.89917	-12.8174	1.4314	-15.0553	4.12959	-10.0708	3.80757			-12.6648	-2.74658	-4.42997	-8.23482
										-53.12	-13.7329	2.39649	-13.4277	2.87363	-12.207	5.33258	-5.34058	2.28882			-13.7329	-8.08716	-13.0438	-0.68911
										-53.1	-11.7493	3.29038	-11.5967	3.836	-19.9382	2.59748	-9.30786	2.26153			-11.7493	-2.28882	-3.69164	-8.05763
										-53.08	-7.62939	3.58067	-19.0735	2.32915	-14.0381	5.80102	-3.96729	2.6429			-7.62939	-15.1062	-24.3648	16.7355
										-53.06	-14.4959	2.87767	-14.801	1.56356	-14.8519	5.38279	-6.56128	1.88741			-14.4959	-8.23975	-13.2899	-1.20594
										-53.04	-16.6321	2.80114	-14.1907	2.74517	-8.13802	6.91732	-4.88281	1.88123			-16.6321	-9.30786	-15.0127	-1.6194
										-53.02	-16.4795	0.82642	-8.08716	1.75089	-12.4105	2.95529	-7.32422	0.24917			-16.4795	-0.76294	-1.23055	-15.2489
										-53	-11.2915	3.54582	-10.6812	2.55936	-16.4795	4.06392	-7.17163	1.09679			-11.2915	-3.50952	-5.66052	-5.63099
										-52.98	-10.376	5.10657	-12.0544	1.95209	-11.8001	4.93761	-4.42505	2.24776			-10.376	-7.62939	-12.3055	1.9295
										-52.96	-14.4959	1.2302	-14.1907	2.28882	-12.6139	7.47802	-7.17163	2.24776			-14.4959	-7.01904	-11.321	-3.17481
										-52.94	-12.0544	3.69901	-11.1389	2.80114	-12.4105	5.53071	-6.71387	1.57592			-12.0544	-4.42505	-7.13718	-4.91727
										-52.92	-14.9536	3.70006	-7.78198	2.21997	-17.9036	6.51995	-6.86646	3.1358			-14.9536	-0.91553	-1.47666	-13.477
										-52.9	-12.5122	2.82459	-14.1907	2.64143	-16.6829	5.72922	-9.91821	3.69061			-12.5122	-4.27246	-6.89107	-5.62114
										-52.88	-9.91821	1.09679	-14.801	1.56356	-15.6657	4.53106	-5.34058	2.44617			-9.91821	-9.46045	-15.2588	5.34058
										-52.86	-13.1226	2.39649	-17.5476	3.7902	-12.8174	6.35274	-9.61304	2.56995			-13.1226	-7.93457	-12.7977	-0.32486
										-52.84	-13.1226	3.25362	-17.8528	2.55784	-19.5312	2.88441	-8.54492	2.03959			-13.1226	-9.30786	-15.0127	1.89012
										-52.82	-16.0217	3.98193	-15.7165	0.8026	-20.5485	4.06901	-7.17163	1.80329			-16.0217	-8.54492	-13.7821	-2.2396
										-52.8	-9.91821	2.47142	-9.46045	3.17637	-11.1898	1.01725	-6.56128	4.38275			-9.91821	-2.89917	-4.67608	-5.24213
										-52.78	-8.39233	2.09032	-14.3433	2.51037	-14.8519	4.08424	-6.2561	1.75089			-8.39233	-8.08716	-13.0438	4.65147
										-52.76	-9.61304	0.8026	-11.1389	3.36502	-17.0898	2.88441	-5.0354	2.69956			-9.61304	-6.10352	-9.84438	0.23134
										-52.74	-12.97	2.19182	-11.2915	2.5472	-13.4277	4.88281	-10.8337	1.2302			-12.97	-0.45776	-0.73833	-12.2316
										-52.72	-13.2752	2.26153	-15.564	2.44776	-19.3278	3.1584	-6.86646	2.04528			-13.2752	-8.69751	-14.0282	0.7531
										-52.7	-14.3433	3.00563	-11.2915	0.94883	-12.8174	5.32092	-3.50952	3.69901			-14.3433	-7.78198	-12.5516	-1.79168
										-52.68	-10.376	2.89515	-14.0381	1.97777	-17.2933	2.64486	-8.69751	1.786			-10.376	-5.34058	-8.61383	-1.76214
										-52.66	-15.1062	2.09032	-13.7329	1.68078	-16.8864	2.29277	-6.10352	1.61484			-15.1062	-7.62939	-12.3055	-2.80073
										-52.64	-15.1062	1.64106	-12.5122	1.35337	-16.6829	5.27796	-9.76563	2.5895			-15.1062	-2.74658	-4.42997	-10.6762
										-52.62	-15.4114	1.03864	-13.1226	2.79143	-15.0553	7.6585	-5.34058	1.39571			-15.4114	-7.78198	-12.5516	-2.85979
										-52.6	-18.3105	2.75223	-16.6321	3.19464	-15.2588	1.86465	-6.10352	2.62522			-18.3105	-10.5286	-16.9816	-1.32899
										-52.58	-12.8174	1.29475	-12.0544	1.00831	-13.0208	1.42415	-5.18799	1.95408			-12.8174	-6.86646	-11.0749	-1.74246
										-52.56	-13.1226	1.6622	-14.3433	1.18194	-17.0898	2.88441	-6.40869	2.37044			-13.1226	-7.93457	-12.7977	-0.32486
										-52.54	-18.3105	3.49734	-12.8174	2.29728	-14.0381	5.82238	-4.57764	4.32661			-18.3105	-8.23975	-13.2899	-5.02063
										-52.52	-20.2942	0.384	-11.9019	2.49797	-13.2243	3.34922	-8.23975	1.90582			-20.2942	-3.66211	-5.90663	-14.3876
										-52.5	-14.801	3.50952	-12.3596	2.42066	-12.4105	1.4671	-4.11987	2.17761			-14.801	-8.23975	-13.2899	-1.51111
										-52.48	-15.564	3.29156	-11.1389	2.50882	-13.4277	3.13208	-4.73022	1.32731			-15.564	-6.40869	-10.3366	-5.22737
										-52.46	-15.2588	1.84793	-9.76563	2.17226	-16.6829	3.88159	-8.39233	1.99923			-15.2588	-1.37329	-2.21499	-13.0438
										-52.44	-18.9209	1.08613	-15.564	1.18194	-15.2588	6.72311	-8.08716	1.75089			-18.9209	-7.47681	-12.0594	-6.86153
										-52.42	-17.395	3.12712	-12.97	1.56356	-11.5967	2.20065	-4.11987	4.73678			-17.395	-8.8501	-14.2744	-3.12067
										-52.4	-14.9536	4.0294	-14.4959	2.74517	-17.0898	3.13208	-7.17163	2.52117			-14.9536	-7.32422	-11.8133	-3.14036
										-52.38	-11.4441	3.98972	-12.0544	2.80114	-16.8864	1.23754	-4.88281	3.836			-11.4441	-7.17163	-11.5671	0.12305
										-52.36	-15.7165	1.17865	-16.7847	1.62442	-17.9036	4.58554	-8.69751	1.60278			-15.7165	-8.08716	-13.0438	-2.67275
										-52.34	-14.3433	2.23564	-15.2588	1.97777	-14.445	4.34928	-4.42505	3.05557			-14.3433	-10.8337	-17.4738	3.13051
										-52.32	-13.5803	2.99399	-17.5476	2.14891	-18.1071	3.33063	-11.1389	3.67375			-13.5803	-6.40869	-10.3366	-3.24372
										-52.3	-13.2752	2.13441	-12.0544	3.32791	-15.4622	4.4341	-8.39233	3.25243			-13.2752	-3.66211	-5.90663	-7.36852
										-52.28	-14.6484	3.2679	-12.97	1.99923	-15.2588	2.31075	-10.0708	2.31746			-14.6484	-2.89917	-4.67608	-9.97236
										-52.26	-15.7165	1.15201	-18.4631	4.03613	-18.9209	6.23436	-2.59399	2.43345			-15.7165	-15.8691	-25.5954	9.87884
										-52.24	-15.564	0.91553	-17.0898	1.38735	-16.6829	4.93761	-7.93457	1.83105			-15.564	-9.15527	-14.7666	-0.79739
										-52.22	-16.7847	5.74995	-15.4114	0.87655	-18.7174	5.46294	-7.93457	4.62822			-16.7847	-7.47681	-12.0594	-4.7253
										-52.2	-13.4277	1.29475	-10.9863	1.91395	-14.0381	3.07204	-7.32422	4.2942			-13.4277	-3.66211	-5.90663	-7.52111
										-52.18	-12.0544	2.07542	-16.6321	2.28882	-16.0726	4.79729	-4.88281	3.65362			-12.0544	-11.7493	-18.9504	6.89599
										-52.16	-11.7493	2.21997	-18.0054	3.94374	-14.6484	1.40955	-5.64575	2.44617			-11.7493	-12.3596	-19.9349	8.1856
										-52.14	-12.6648	1.76853	-17.7002	3.53267	-20.9554	2.12409	-5.0354	3.60551			-12.6648	-12.6648	-20.4271	7.76229
										-52.12	-8.54492	1.51567	-11.2915	1.46357	-14.2415	3.89755	-5.18799	5.52978			-8.54492	-6.10352	-9.84438	1.29946
										-52.1	-12.207	2.6721	-13.7329	0.63527	-20.5485	2.64486	-7.01904	3.83195			-12.207	-6.71387	-10.8288	-1.37821
										-52.08	-11.5967	2.45409	-15.1062	2.42066	-13.8346	0.53828	-9.91821	2.89917			-11.5967	-5.18799	-8.36772	-3.22896
										-52.06	-14.3433	2.30403	-17.2424	2.0147	-16.8864	3.27423	-8.54492	2.1865			-14.3433	-8.69751	-14.0282	-0.31502
										-52.04	-14.0381	4.34451	-14.801	1.93612	-13.6312	2.34631	-6.10352	2.51654			-14.0381	-8.69751	-14.0282	-0.00984
										-52.02	-17.0898	2.32415	-6.86646	3.26196	-15.6657	5.91058	-8.69751	1.92002			-17.0898	1.83105	2.95331	-20.0432
										-52	-14.0381	1.05716	-13.7329	2.6193	-12.0036	4.26276	-7.78198	1.73307			-14.0381	-5.95093	-9.59827	-4.43982
										-51.98	-12.207	1.38735	-15.8691	1.38735	-14.0381	6.45935	-6.40869	2.66629			-12.207	-9.46045	-15.2588	3.05176
										-51.96	-11.9019	2.13623	-17.2424	2.56995	-18.3105	2.79698	-6.71387	1.84793			-11.9019	-10.5286	-16.9816	5.0797
										-51.94	-12.207	1.84793	-11.5967	3.72098	-16.276	5.85782	-6.10352	2.1865			-12.207	-5.49316	-8.85994	-3.34709
										-51.92	-9.46045	2.37044	-14.6484	2.12895	-16.276	2.50004	-7.17163	1.82043			-9.46045	-7.47681	-12.0594	2.59892
										-51.9	-14.801	3.01466	-15.1062	1.46092	-17.7002	3.36155	-6.56128	3.34651			-14.801	-8.54492	-13.7821	-1.01889
										-51.88	-11.1389	4.1274	-13.2752	0.29218	-19.3278	7.12077	-7.78198	1.17865			-11.1389	-5.49316	-8.85994	-2.27897
										-51.86	-13.7329	2.31746	-13.1226	1.5054	-14.8519	7.25894	-6.86646	2.68803			-13.7329	-6.2561	-10.0905	-3.64242
										-51.84	-16.1743	1.9699	-13.2752	3.14568	-17.0898	4.62151	-7.47681	2.32915			-16.1743	-5.79834	-9.35216	-6.82216
										-51.82	-13.2752	1.00831	-14.0381	3.25839	-14.445	1.589	-8.69751	2.17761			-13.2752	-5.34058	-8.61383	-4.66131
										-51.8	-12.8174	1.24587	-12.0544	2.3688	-16.8864	3.33063	-6.2561	0.384			-12.8174	-5.79834	-9.35216	-3.46522
										-51.78	-11.5967	2.12895	-14.9536	4.40483	-16.6829	4.59906	-6.40869	3.79941			-11.5967	-8.54492	-13.7821	2.18545
										-51.76	-11.2915	1.4422	-15.2588	1.79683	-19.1243	5.96287	-7.93457	3.31506			-11.2915	-7.32422	-11.8133	0.52175
										-51.74	-12.207	2.6721	-12.0544	2.54567	-16.4795	3.9712	-6.2561	2.32915			-12.207	-5.79834	-9.35216	-2.85487
										-51.72	-15.564	2.15071	-10.376	3.06191	-18.7174	4.37773	-6.86646	1.46092			-15.564	-3.50952	-5.66052	-9.90345
										-51.7	-11.2915	2.40941	-11.2915	3.15676	-17.9036	2.23796	-5.34058	3.51836			-11.2915	-5.95093	-9.59827	-1.69323
										-51.68	-14.0381	3.25839	-12.0544	1.62203	-18.3105	5.88602	-9.15527	3.2104			-14.0381	-2.89917	-4.67608	-9.36201
										-51.66	-12.3596	3.32791	-17.5476	1.39571	-11.5967	2.66046	-6.86646	1.43951			-12.3596	-10.6812	-17.2277	4.86805
										-51.64	-14.3433	0.91553	-12.97	3.74903	-20.1416	6.69535	-2.59399	3.29981			-14.3433	-10.376	-16.7355	2.39218
										-51.62	-12.5122	2.06229	-14.9536	3.03646	-12.4105	2.50004	-3.05176	1.08613			-12.5122	-11.9019	-19.1965	6.68433
										-51.6	-11.7493	1.95209	-10.5286	1.50282	-18.3105	2.88441	-8.8501	3.84004			-11.7493	-1.67847	-2.7072	-9.04206
										-51.58	-11.9019	2.31746	-13.5803	1.56356	-16.8864	2.34631	-7.32422	1.65284			-11.9019	-6.2561	-10.0905	-1.81137
										-51.56	-12.3596	3.59689	-13.1226	2.30403	-15.6657	2.50004	-3.05176	4.87645			-12.3596	-10.0708	-16.2432	3.88361
										-51.54	-14.3433	3.21523	-13.4277	3.60228	-17.0898	4.3302	-6.86646	2.72246			-14.3433	-6.56128	-10.5827	-3.76055
										-51.52	-16.6321	2.19182	-11.4441	1.56356	-16.6829	6.12721	-4.11987	1.96793			-16.6321	-7.32422	-11.8133	-4.81882
										-51.5	-8.08716	2.60593	-12.6648	1.25518	-17.9036	7.73112	-7.32422	1.49505			-8.08716	-5.34058	-8.61383	0.52667
										-51.48	-9.91821	3.19464	-12.8174	1.38735	-14.6484	2.66046	-7.47681	3.76555			-9.91821	-5.34058	-8.61383	-1.30438
										-51.46	-15.1062	1.96793	-10.9863	0.78796	-19.1243	7.09456	-5.18799	3.23448			-15.1062	-5.79834	-9.35216	-5.75404
										-51.44	-16.1743	1.35337	-15.8691	2.52885	-14.445	5.94201	-7.47681	5.01687			-16.1743	-8.39233	-13.536	-2.63829
										-51.42	-13.5803	1.37329	-14.4959	2.0147	-16.8864	2.59748	-4.42505	1.75089			-13.5803	-10.0708	-16.2432	2.6629
										-51.4	-10.5286	3.38342	-16.1743	3.47508	-17.9036	3.42257	-10.0708	3.38456			-10.5286	-6.10352	-9.84438	-0.68418
										-51.38	-10.9863	2.60146	-12.8174	2.25638	-15.6657	4.79729	-5.64575	2.69956			-10.9863	-7.17163	-11.5671	0.58082
										-51.36	-9.46045	2.60742	-15.564	3.13703	-11.5967	5.08219	-6.2561	2.19182			-9.46045	-9.30786	-15.0127	5.55223
										-51.34	-15.2588	2.36388	-14.4959	2.55784	-17.0898	6.14407	-5.0354	2.97318			-15.2588	-9.46045	-15.2588	0
										-51.32	-14.6484	0.65926	-13.7329	1.83951	-13.8346	3.86556	-1.67847	2.35566			-14.6484	-12.0544	-19.4427	4.79421
										-51.3	-14.0381	1.38735	-13.8855	1.52333	-13.6312	4.78433	-11.1389	2.94169			-14.0381	-2.74658	-4.42997	-9.60811
										-51.28	-8.08716	2.69956	-15.2588	1.02737	-16.0726	4.46202	-5.34058	4.34005			-8.08716	-9.91821	-15.9971	7.90996
										-51.26	-12.5122	0.80742	-12.8174	2.0698	-18.9209	1.83105	-8.08716	2.26153			-12.5122	-4.73022	-7.62939	-4.88281
										-51.24	-11.9019	3.12712	-18.0054	3.45716	-15.6657	5.83658	-1.2207	1.76193			-11.9019	-16.7847	-27.0721	15.1702
										-51.22	-13.1226	2.30403	-9.46045	1.7353	-16.0726	7.81896	-10.0708	2.17939			-13.1226	0.61035	0.98444	-14.107
										-51.2	-13.7329	1.80544	-13.2752	2.44617	-16.6829	8.32657	-2.44141	2.80806			-13.7329	-10.8337	-17.4738	3.74086
										-51.18	-15.564	0.17619	-12.207	4.16204	-16.8864	3.76796	-8.23975	2.5227			-15.564	-3.96729	-6.39885	-9.16512
										-51.16	-14.0381	1.74422	-19.989	2.67646	-15.8691	1.96201	-5.95093	4.05149			-14.0381	-14.0381	-22.6421	8.60399
										-51.14	-18.3105	3.40742	-12.0544	1.43951	-18.9209	2.20065	-7.01904	3.24406			-18.3105	-5.0354	-8.12161	-10.1889
										-51.12	-16.3269	4.99206	-14.0381	1.02737	-19.3278	2.87002	-3.8147	0.62914			-16.3269	-10.2234	-16.4893	0.16243
										-51.1	-11.9019	1.9699	-14.801	4.03613	-18.1071	4.05372	-7.32422	1.02737			-11.9019	-7.47681	-12.0594	0.15751
										-51.08	-8.8501	2.00117	-14.4959	0.87655	-20.5485	2.82642	-8.39233	3.83903			-8.8501	-6.10352	-9.84438	0.99428
										-51.06	-12.0544	1.09679	-12.0544	2.17761	-19.5312	3.22968	-10.6812	3.08716			-12.0544	-1.37329	-2.21499	-9.83946
										-51.04	-19.0735	2.87767	-11.9019	2.37044	-18.514	3.178	-6.40869	2.29051			-19.0735	-5.49316	-8.85994	-10.2135
										-51.02	-17.2424	2.32915	-11.1389	3.10595	-19.5312	3.36155	-7.32422	3.02109			-17.2424	-3.8147	-6.15274	-11.0897
										-51	-14.1907	3.67375	-9.30786	2.97318	-19.3278	2.00376	-5.64575	0.384			-14.1907	-3.66211	-5.90663	-8.28405
										-50.98	-12.0544	5.4499	-11.2915	1.46357	-15.8691	0.35239	-1.98364	2.45883			-12.0544	-9.30786	-15.0127	2.95824
										-50.96	-13.4277	3.54144	-14.6484	1.61484	-16.0726	3.76796	-6.71387	1.57592			-13.4277	-7.93457	-12.7977	-0.63004
										-50.94	-16.4795	1.27055	-19.5312	2.05475	-17.0898	3.13208	-5.34058	2.26153			-16.4795	-14.1907	-22.8882	6.40869
										-50.92	-16.0217	2.16331	-11.5967	2.1865	-20.752	0.93233	-6.71387	2.1865			-16.0217	-4.88281	-7.8755	-8.14622
										-50.9	-11.7493	2.26153	-17.5476	1.95209	-22.1761	3.88159	-5.34058	2.09032			-11.7493	-12.207	-19.6888	7.93949
										-50.88	-10.8337	3.47396	-10.376	1.63395	-18.514	3.19748	-7.32422	1.91395			-10.8337	-3.05176	-4.92219	-5.91155
										-50.86	-15.564	1.23335	-18.7683	2.06041	-15.8691	2.5411	-5.49316	2.02431			-15.564	-13.2752	-21.4115	5.84756
										-50.84	-14.4959	3.11593	-11.7493	2.24776	-13.0208	4.69261	-7.47681	2.26153			-14.4959	-4.27246	-6.89107	-7.60478
										-50.82	-12.97	3.59689	-17.2424	2.09032	-17.7002	0.35239	-3.20435	1.71506			-12.97	-14.0381	-22.6421	9.6721
										-50.8	-13.4277	1.81402	-12.8174	1.47414	-17.4967	2.82642	-5.95093	2.09032			-13.4277	-6.86646	-11.0749	-2.35281
										-50.78	-12.6648	2.61782	-14.4959	0.87655	-14.8519	5.2307	-4.57764	1.9699			-12.6648	-9.91821	-15.9971	3.33232
										-50.76	-13.2752	2.10512	-12.5122	0.52858	-19.7347	3.19748	-6.10352	2.91652			-13.2752	-6.40869	-10.3366	-2.93855
										-50.74	-10.8337	5.80837	-16.1743	2.6193	-15.2588	6.35274	-6.71387	2.36388			-10.8337	-9.46045	-15.2588	4.42505
										-50.72	-12.6648	3.69901	-15.564	2.17939	-17.4967	10.2697	-5.34058	2.45883			-12.6648	-10.2234	-16.4893	3.82454
										-50.7	-10.2234	1.03864	-14.0381	2.56541	-14.2415	6.30697	-4.57764	3.11718			-10.2234	-9.46045	-15.2588	5.0354
										-50.68	-13.8855	1.17865	-8.69751	2.49642	-18.9209	1.53602	-4.88281	2.52885			-13.8855	-3.8147	-6.15274	-7.73276
										-50.66	-10.5286	2.66483	-12.207	3.2679	-15.8691	5.49316	-8.54492	1.51567			-10.5286	-3.66211	-5.90663	-4.62194
										-50.64	-15.2588	3.08212	-13.1226	3.83195	-19.7347	5.72922	-6.40869	1.15538			-15.2588	-6.71387	-10.8288	-4.42997
										-50.62	-10.6812	3.70006	-12.97	1.37329	-15.2588	5.49316	-9.91821	3.06571			-10.6812	-3.05176	-4.92219	-5.75896
										-50.6	-13.4277	3.29628	-14.6484	1.45293	-19.3278	5.06179	-5.18799	1.7353			-13.4277	-9.46045	-15.2588	1.83105
										-50.58	-11.7493	2.19182	-10.8337	1.06812	-20.9554	2.82642	-7.47681	1.98364			-11.7493	-3.35693	-5.41441	-6.33486
										-50.56	-10.2234	3.23328	-11.2915	2.49797	-17.4967	5.83658	-10.5286	1.48202			-10.2234	-0.76294	-1.23055	-8.99284
										-50.54	-11.4441	4.30413	-14.9536	3.01594	-15.8691	5.80102	-9.91821	2.04528			-11.4441	-5.0354	-8.12161	-3.32248
										-50.52	-15.7165	4.76944	-14.6484	1.31851	-17.2933	6.02502	-3.96729	2.07729			-15.7165	-10.6812	-17.2277	1.51111
										-50.5	-7.17163	1.69686	-13.1226	2.84649	-20.1416	4.49897	-6.2561	2.49642			-7.17163	-6.86646	-11.0749	3.9033
										-50.48	-14.0381	1.14186	-14.9536	2.65462	-19.3278	2.6914	-7.62939	3.79941			-14.0381	-7.32422	-11.8133	-2.22483
										-50.46	-8.69751	3.23328	-8.8501	1.90582	-18.1071	4.46202	-5.49316	2.6721			-8.69751	-3.35693	-5.41441	-3.2831
										-50.44	-14.0381	1.84793	-13.8855	1.46092	-16.8864	5.6198	-4.11987	2.89917			-14.0381	-9.76563	-15.751	1.71292
										-50.42	-14.6484	1.05716	-13.7329	2.17939	-17.9036	6.72619	-6.40869	2.15071			-14.6484	-7.32422	-11.8133	-2.83518
										-50.4	-12.6648	1.82043	-10.9863	1.61484	-20.1416	1.86465	-6.71387	2.35071			-12.6648	-4.27246	-6.89107	-5.77373
										-50.38	-9.76563	1.49505	-12.97	1.99923	-15.8691	3.22968	-7.47681	4.38983			-9.76563	-5.49316	-8.85994	-0.90568
										-50.36	-15.1062	2.75645	-14.1907	0.62914	-19.5312	3.81164	-5.79834	2.60742			-15.1062	-8.39233	-13.536	-1.57018
										-50.34	-17.0898	2.15792	-17.8528	2.13441	-17.0898	7.53317	-5.0354	3.58825			-17.0898	-12.8174	-20.6732	3.58335
										-50.32	-16.1743	3.63232	-16.3269	3.16536	-21.1589	4.2041	-5.79834	2.66629			-16.1743	-10.5286	-16.9816	0.80724
										-50.3	-12.6648	1.39571	-11.5967	3.17148	-21.9727	2.5411	-5.95093	2.11982			-12.6648	-5.64575	-9.10605	-3.55874
										-50.28	-7.17163	3.76555	-10.5286	3.45604	-24.6175	2.59748	-7.47681	4.46694			-7.17163	-3.05176	-4.92219	-2.24944
										-50.26	-11.5967	2.64877	-12.8174	1.51567	-17.9036	4.78433	-1.83105	2.40296			-11.5967	-10.9863	-17.7199	6.1232
										-50.24	-15.8691	4.373	-15.4114	4.28968	-18.1071	1.94079	-7.17163	1.41778			-15.8691	-8.23975	-13.2899	-2.57923
										-50.22	-16.1743	3.07708	-12.3596	2.09032	-16.8864	6.74462	-5.18799	3.84004			-16.1743	-7.17163	-11.5671	-4.60717
										-50.2	-17.8528	4.19455	-7.78198	4.21669	-16.8864	3.88159	-9.30786	1.88741			-17.8528	1.52588	2.4611	-20.3139
										-50.18	-10.6812	2.46041	-11.1389	1.30371	-18.7174	4.46202	-7.01904	3.75006			-10.6812	-4.11987	-6.64496	-4.0362
										-50.16	-13.2752	2.0147	-12.3596	1.95209	-14.0381	2.20065	-5.79834	2.29051			-13.2752	-6.56128	-10.5827	-2.69244
										-50.14	-13.1226	4.0601	-16.9373	0.8026	-19.9382	4.08424	-4.11987	1.27968			-13.1226	-12.8174	-20.6732	7.55064
										-50.12	-14.6484	2.35071	-7.17163	2.45883	-21.7692	2.82642	-6.10352	2.21472			-14.6484	-1.06812	-1.72277	-12.9257
										-50.1	-12.8174	1.74422	-10.2234	2.99399	-18.9209	4.89551	-6.10352	4.71461			-12.8174	-4.11987	-6.64496	-6.17243
										-50.08	-9.30786	3.49179	-10.6812	1.6622	-18.514	5.06179	-6.2561	1.85422			-9.30786	-4.42505	-7.13718	-2.17069
										-50.06	-16.3269	1.87089	-16.1743	1.80544	-14.6484	0.93233	-6.10352	2.09959			-16.3269	-10.0708	-16.2432	-0.08368
										-50.04	-17.7002	2.55328	-8.08716	2.45883	-16.6829	4.79729	-6.40869	3.19586			-17.7002	-1.67847	-2.7072	-14.993
										-50.02	-13.8855	2.94169	-14.0381	3.836	-17.0898	3.67902	-4.73022	3.63979			-13.8855	-9.30786	-15.0127	1.12718
										-50	-12.6648	2.90986	-14.1907	2.11982	-19.9382	4.58554	-2.74658	2.06229			-12.6648	-11.4441	-18.4582	5.79342
										-49.98	-19.2261	4.70472	-16.6321	1.48202	-18.1071	2.93421	-5.34058	2.8122			-19.2261	-11.2915	-18.2121	-1.01397
										-49.96	-9.30786	0.84039	-13.8855	1.06812	-19.5312	5.82238	-5.64575	1.43951			-9.30786	-8.23975	-13.2899	3.98205
										-49.94	-12.0544	1.54358	-10.9863	2.03959	-16.4795	4.767	-3.35693	2.51037			-12.0544	-7.62939	-12.3055	0.25103
										-49.92	-15.564	0.94883	-11.5967	1.16873	-19.7347	4.46202	-6.86646	1.88741			-15.564	-4.73022	-7.62939	-7.93457
										-49.9	-17.0898	3.31506	-12.97	2.45883	-26.652	3.76796	-8.39233	2.38187			-17.0898	-4.57764	-7.38329	-9.70656
										-49.88	-9.15527	2.15792	-14.801	3.43803	-23.3968	3.70146	-2.74658	1.6622			-9.15527	-12.0544	-19.4427	10.2874
										-49.86	-13.7329	3.25362	-16.1743	1.28271	-19.3278	3.92928	-5.95093	1.8374			-13.7329	-10.2234	-16.4893	2.75643
										-49.84	-14.6484	1.77947	-14.9536	1.6052	-16.276	6.20774	-2.89917	1.32731			-14.6484	-12.0544	-19.4427	4.79421
										-49.82	-17.395	1.54609	-10.376	3.63659	-21.7692	5.48562	-7.78198	2.45883			-17.395	-2.59399	-4.18386	-13.2112
										-49.8	-16.0217	2.21997	-12.6648	2.32915	-18.9209	5.82238	-1.67847	1.39571			-16.0217	-10.9863	-17.7199	1.69816
										-49.78	-12.5122	4.37655	-15.4114	3.50066	-17.9036	2.47508	-7.93457	2.80806			-12.5122	-7.47681	-12.0594	-0.45284
										-49.76	-16.7847	2.6429	-13.5803	1.64106	-16.4795	6.72311	-4.88281	2.52885			-16.7847	-8.69751	-14.0282	-2.75643
										-49.74	-15.8691	3.63659	-13.7329	2.83556	-17.4967	4.37773	-2.59399	2.28882			-15.8691	-11.1389	-17.966	2.09685
										-49.72	-13.1226	3.88026	-12.6648	0.62914	-17.0898	5.32092	-7.17163	2.14891			-13.1226	-5.49316	-8.85994	-4.26262
										-49.7	-11.7493	4.78244	-14.1907	2.77889	-18.3105	3.39829	-5.95093	4.77594			-11.7493	-8.23975	-13.2899	1.54065
										-49.68	-11.5967	3.63659	-14.3433	2.15071	-19.3278	2.29277	-7.47681	1.69686			-11.5967	-6.86646	-11.0749	-0.52175
										-49.66	-16.3269	4.21669	-15.4114	1.96793	-20.752	4.60805	-6.40869	3.56329			-16.3269	-9.00269	-14.5205	-1.80644
										-49.64	-12.3596	3.15553	-15.4114	3.44705	-16.6829	3.59941	-8.08716	2.13441			-12.3596	-7.32422	-11.8133	-0.54636
										-49.62	-17.0898	2.87363	-14.9536	1.54609	-20.3451	7.15556	-8.08716	2.74517			-17.0898	-6.86646	-11.0749	-6.01492
										-49.6	-14.9536	3.25362	-16.1743	3.47508	-18.514	5.69661	-9.76563	0.9967			-14.9536	-6.40869	-10.3366	-4.61701
										-49.58	-16.0217	0.94473	-10.2234	3.61411	-19.7347	4.98765	-5.95093	0.52119			-16.0217	-4.27246	-6.89107	-9.13066
										-49.56	-16.3269	1.58329	-16.9373	3.74903	-19.3278	3.66776	-5.95093	1.52333			-16.3269	-10.9863	-17.7199	1.39298
										-49.54	-16.9373	2.86687	-14.0381	2.89515	-18.3105	4.58103	-5.95093	3.12588			-16.9373	-8.08716	-13.0438	-3.89345
										-49.52	-21.8201	3.8147	-16.6321	2.27521	-16.8864	4.54474	-8.54492	1.83105			-21.8201	-8.08716	-13.0438	-8.77626
										-49.5	-14.4959	4.69068	-13.2752	2.35566	-20.3451	3.76796	-6.40869	2.2077			-14.4959	-6.86646	-11.0749	-3.42092
										-49.48	-15.7165	4.50156	-13.4277	2.52885	-17.7002	1.05716	-6.2561	3.10595			-15.7165	-7.17163	-11.5671	-4.14941
										-49.46	-17.5476	4.1274	-17.7002	2.35071	-21.1589	5.30144	-4.42505	2.56995			-17.5476	-13.2752	-21.4115	3.86392
										-49.44	-20.5994	4.89155	-18.9209	1.79683	-15.6657	1.13276	-8.54492	2.6721			-20.5994	-10.376	-16.7355	-3.86392
										-49.42	-17.0898	3.41652	-16.4795	4.22129	-18.514	4.59906	-7.62939	4.17322			-17.0898	-8.8501	-14.2744	-2.81549
										-49.4	-16.6321	3.7573	-16.4795	3.29628	-19.7347	4.67936	-10.0708	1.9699			-16.6321	-6.40869	-10.3366	-6.29548
										-49.38	-16.4795	2.40296	-15.8691	2.71818	-27.6693	3.61662	-4.57764	3.11718			-16.4795	-11.2915	-18.2121	1.73261
										-49.36	-19.0735	2.19182	-15.8691	4.3801	-22.583	2.31075	-5.95093	3.69901			-19.0735	-9.91821	-15.9971	-3.07637
										-49.34	-13.4277	1.31851	-15.564	2.00117	-20.5485	3.88159	-7.01904	2.65462			-13.4277	-8.54492	-13.7821	0.3544
										-49.32	-16.4795	3.02109	-16.0217	2.16331	-16.4795	4.74088	-6.56128	1.41778			-16.4795	-9.46045	-15.2588	-1.2207
										-49.3	-12.207	4.23597	-14.1907	1.37329	-13.0208	3.86556	-10.5286	1.80329			-12.207	-3.66211	-5.90663	-6.3004
										-49.28	-10.9863	1.08613	-18.4631	1.90378	-19.3278	2.12409	-4.11987	0.87655			-10.9863	-14.3433	-23.1343	12.148
										-49.26	-11.4441	1.75089	-18.9209	1.24587	-17.7002	1.27055	-3.96729	1.87296			-11.4441	-14.9536	-24.1187	12.6746
										-49.24	-17.5476	4.38275	-20.1416	0.55717	-21.3623	3.01079	-3.8147	2.64143			-17.5476	-16.3269	-26.3337	8.78611
										-49.22	-18.9209	3.64512	-14.3433	1.12819	-18.514	4.2041	-10.9863	2.17226			-18.9209	-3.35693	-5.41441	-13.5065
										-49.2	-16.9373	3.11593	-12.5122	3.58067	-19.1243	3.88159	-7.17163	1.56356			-16.9373	-5.34058	-8.61383	-8.32342
										-49.18	-16.1743	4.02169	-16.3269	2.21997	-16.276	4.08424	-7.47681	3.22366			-16.1743	-8.8501	-14.2744	-1.89997
										-49.16	-14.0381	3.63659	-15.7165	2.43345	-18.514	3.45866	-3.35693	1.18194			-14.0381	-12.3596	-19.9349	5.89678
										-49.14	-13.7329	2.2077	-18.158	1.43951	-19.1243	2.6914	-7.32422	1.84793			-13.7329	-10.8337	-17.4738	3.74086
										-49.12	-14.6484	3.46165	-11.2915	2.23564	-15.2588	4.27246	-3.96729	2.59549			-14.6484	-7.32422	-11.8133	-2.83518
										-49.1	-16.7847	1.93813	-18.3105	3.00046	-18.3105	1.27055	-6.86646	1.67847			-16.7847	-11.4441	-18.4582	1.67354
										-49.08	-14.801	4.32572	-16.7847	2.92184	-15.0553	3.96076	-6.10352	1.91395			-14.801	-10.6812	-17.2277	2.42664
										-49.06	-15.2588	3.64512	-16.6321	2.68803	-16.8864	7.88223	-5.18799	2.95354			-15.2588	-11.4441	-18.4582	3.19942
										-49.04	-21.0571	2.60742	-18.4631	2.42066	-14.0381	6.87831	-8.23975	1.77072			-21.0571	-10.2234	-16.4893	-4.56779
										-49.02	-16.4795	2.80806	-15.4114	2.50882	-17.0898	4.27246	-6.10352	1.53602			-16.4795	-9.30786	-15.0127	-1.46681
										-49	-14.1907	3.02494	-14.3433	0.88097	-20.5485	3.42257	-5.95093	1.8374			-14.1907	-8.39233	-13.536	-0.65465
										-48.98	-16.1743	3.96729	-14.0381	3.08212	-16.8864	4.08424	-5.18799	2.31746			-16.1743	-8.8501	-14.2744	-1.89997
										-48.96	-16.9373	5.50093	-18.158	3.15553	-16.276	4.46202	-8.54492	4.93341			-16.9373	-9.61304	-15.5049	-1.43236
										-48.94	-16.1743	0.94883	-15.7165	2.83419	-12.4105	5.06179	-6.86646	2.65316			-16.1743	-8.8501	-14.2744	-1.89997
										-48.92	-17.2424	2.54567	-18.158	3.5709	-20.9554	5.15899	-7.47681	1.27968			-17.2424	-10.6812	-17.2277	-0.01477
										-48.9	-14.9536	2.71246	-16.6321	2.8122	-20.752	3.36155	-8.8501	2.17939			-14.9536	-7.78198	-12.5516	-2.40203
										-48.88	-14.4959	3.73243	-14.801	1.06812	-17.2933	4.59906	-6.2561	3.17515			-14.4959	-8.54492	-13.7821	-0.71372
										-48.86	-15.7165	4.02844	-18.6157	3.24406	-20.1416	6.14407	-6.86646	2.93112			-15.7165	-11.7493	-18.9504	3.23388
										-48.84	-17.5476	2.11982	-18.6157	4.48861	-24.4141	3.07204	-5.64575	4.09721			-17.5476	-12.97	-20.9193	3.3717
										-48.82	-16.9373	3.41992	-14.801	1.73307	-18.514	5.13486	-4.88281	2.21472			-16.9373	-9.91821	-15.9971	-0.94014
										-48.8	-13.7329	3.50177	-18.6157	3.64937	-15.2588	3.36155	-5.64575	1.46092			-13.7329	-12.97	-20.9193	7.1864
										-48.78	-13.8855	2.74517	-15.8691	1.84793	-18.7174	4.88705	-6.71387	3.20071			-13.8855	-9.15527	-14.7666	0.88107
										-48.76	-18.0054	3.0972	-14.9536	1.54609	-18.1071	2.84831	-5.64575	2.72246			-18.0054	-9.30786	-15.0127	-2.99269
										-48.74	-15.4114	2.32915	-16.4795	4.82525	-16.8864	2.64486	-7.93457	1.45293			-15.4114	-8.54492	-13.7821	-1.62924
										-48.72	-19.5312	1.89766	-15.564	2.91119	-19.1243	5.13486	-8.54492	2.6721			-19.5312	-7.01904	-11.321	-8.21021
										-48.7	-17.395	4.92396	-14.9536	1.6622	-18.3105	5.67113	-4.88281	3.79532			-17.395	-10.0708	-16.2432	-1.15179
										-48.68	-20.1416	3.37078	-16.3269	2.32915	-20.5485	5.39432	-5.49316	2.17226			-20.1416	-10.8337	-17.4738	-2.66783
										-48.66	-23.8037	3.12215	-18.9209	1.08613	-13.0208	0.88682	-4.42505	3.12588			-23.8037	-14.4959	-23.3804	-0.42331
										-48.64	-19.0735	2.90986	-19.5312	2.87363	-16.6829	1.77364	-3.96729	0.58437			-19.0735	-15.564	-25.1032	6.02968
										-48.62	-13.8855	2.09032	-15.2588	1.38735	-18.3105	4.93341	-4.11987	3.22366			-13.8855	-11.1389	-17.966	4.0805
										-48.6	-20.4468	3.70006	-19.0735	3.74074	-21.1589	6.0661	-2.89917	3.62269			-20.4468	-16.1743	-26.0876	5.64083
										-48.58	-15.1062	2.44617	-16.7847	3.45716	-21.1589	5.69661	-7.01904	3.59797			-15.1062	-9.76563	-15.751	0.64481
										-48.56	-21.2097	2.43345	-18.7683	1.80329	-22.3796	3.47656	-5.49316	3.69586			-21.2097	-13.2752	-21.4115	0.20181
										-48.54	-17.0898	2.62522	-18.158	1.46092	-19.1243	4.69261	-4.57764	1.42052			-17.0898	-13.5803	-21.9037	4.8139
										-48.52	-18.6157	5.71747	-16.6321	4.02844	-18.7174	3.42257	-2.59399	2.79004			-18.6157	-14.0381	-22.6421	4.02635
										-48.5	-20.9045	3.57959	-11.9019	2.09218	-17.9036	6.51995	-5.79834	1.25827			-20.9045	-6.10352	-9.84438	-11.0602
										-48.48	-16.9373	1.09679	-14.0381	2.8628	-18.9209	3.47061	-5.34058	1.00831			-16.9373	-8.69751	-14.0282	-2.90901
										-48.46	-18.9209	2.0698	-17.0898	2.40296	-19.5312	1.2207	-5.64575	2.11982			-18.9209	-11.4441	-18.4582	-0.46269
										-48.44	-15.564	3.63232	-20.9045	3.31857	-21.1589	0.88682	-4.11987	3.29981			-15.564	-16.7847	-27.0721	11.5081
										-48.42	-21.5149	3.52717	-19.2261	1.93813	-19.5312	4.22864	-6.71387	2.17226			-21.5149	-12.5122	-20.181	-1.33391
										-48.4	-14.1907	5.07837	-16.4795	3.33373	-18.3105	2.31075	-7.17163	1.2302			-14.1907	-9.30786	-15.0127	0.82201
										-48.38	-17.7002	3.18125	-12.207	1.70826	-17.2933	1.80831	-4.42505	2.39487			-17.7002	-7.78198	-12.5516	-5.14861
										-48.36	-17.395	3.38456	-18.7683	2.30234	-19.5312	2.31075	-6.86646	2.60593			-17.395	-11.9019	-19.1965	1.80152
										-48.34	-22.7356	3.63979	-17.0898	2.66046	-18.9209	3.36155	-3.8147	2.49642			-22.7356	-13.2752	-21.4115	-1.32407
										-48.32	-16.4795	2.24257	-17.395	1.7531	-19.1243	5.38279	-12.5122	2.49797			-16.4795	-4.88281	-7.8755	-8.60399
										-48.3	-18.4631	5.46696	-12.5122	1.9699	-22.1761	2.95529	-8.54492	3.72098			-18.4631	-3.96729	-6.39885	-12.0643
										-48.28	-16.6321	2.21997	-17.2424	2.67646	-21.5658	4.59906	-8.54492	1.84793			-16.6321	-8.69751	-14.0282	-2.60384
										-48.26	-19.5312	3.46165	-18.7683	3.35578	-21.5658	4.47591	-3.66211	2.03959			-19.5312	-15.1062	-24.3648	4.83359
										-48.24	-19.989	4.73678	-21.9727	1.4314	-21.5658	5.96287	-7.01904	4.52306			-19.989	-14.9536	-24.1187	4.12972
										-48.22	-18.6157	4.65164	-15.7165	3.06571	-25.0244	0.61035	-1.2207	3.7707			-18.6157	-14.4959	-23.3804	4.76468
										-48.2	-16.6321	3.35578	-19.6838	3.49179	-16.276	2.93421	-7.01904	4.43993			-16.6321	-12.6648	-20.4271	3.79501
										-48.18	-16.7847	4.60468	-18.4631	3.11593	-18.3105	3.13208	-5.64575	4.9796			-16.7847	-12.8174	-20.6732	3.88853
										-48.16	-16.7847	2.23564	-22.8882	3.74178	-21.5658	4.08424	-5.79834	1.6622			-16.7847	-17.0898	-27.5643	10.7796
										-48.14	-20.9045	3.03518	-20.1416	3.11219	-20.1416	1.53602	-3.50952	1.06812			-20.9045	-16.6321	-26.8259	5.92139
										-48.12	-19.0735	3.22366	-12.3596	4.52906	-18.514	3.56474	-5.18799	1.93813			-19.0735	-7.17163	-11.5671	-7.50634
										-48.1	-15.8691	3.48845	-17.5476	4.05149	-24.6175	2.47508	-5.79834	6.17683			-15.8691	-11.7493	-18.9504	3.08129
										-48.08	-17.2424	3.74903	-22.2778	2.42226	-18.1071	1.80831	-9.61304	0.87655			-17.2424	-12.6648	-20.4271	3.18466
										-48.06	-16.4795	5.69843	-25.7873	2.28882	-20.5485	4.58554	-2.74658	2.00117			-16.4795	-23.0408	-37.1625	20.683
										-48.04	-19.989	2.38187	-16.1743	4.46086	-22.7865	4.59906	-9.15527	1.4314			-19.989	-7.01904	-11.321	-8.66798
										-48.02	-17.2424	4.08202	-14.9536	2.47299	-20.752	3.57633	-6.40869	1.54609			-17.2424	-8.54492	-13.7821	-3.4603
										-48	-14.801	3.24287	-20.9045	6.35946	-24.821	4.24817	-7.62939	1.87296			-14.801	-13.2752	-21.4115	6.6105
										-47.98	-16.3269	3.42899	-20.752	3.30568	-20.3451	3.34922	-7.78198	3.27146			-16.3269	-12.97	-20.9193	4.5924
										-47.96	-18.9209	1.29475	-19.989	2.74517	-19.7347	6.22771	-5.18799	1.07174			-18.9209	-14.801	-23.8726	4.95172
										-47.94	-15.564	3.99846	-16.9373	3.00434	-18.9209	3.01079	-8.54492	2.6721			-15.564	-8.39233	-13.536	-2.02794
										-47.92	-16.3269	3.66529	-13.2752	5.0354	-16.276	2.26553	-5.79834	1.90582			-16.3269	-7.47681	-12.0594	-4.26754
										-47.9	-18.6157	4.84131	-17.5476	5.25266	-19.3278	2.64486	-6.40869	4.18065			-18.6157	-11.1389	-17.966	-0.64973
										-47.88	-21.9727	3.56764	-16.6321	5.70047	-17.7002	1.40955	-8.39233	2.64143			-21.9727	-8.23975	-13.2899	-8.68274
										-47.86	-18.158	4.96087	-22.4304	3.06571	-21.1589	1.66531	-8.08716	3.70739			-18.158	-14.3433	-23.1343	4.97633
										-47.84	-18.7683	4.94834	-14.801	2.53345	-19.5312	1.96201	-7.01904	0.39398			-18.7683	-7.78198	-12.5516	-6.21673
										-47.82	-13.7329	4.46781	-16.9373	6.09015	-24.0072	4.65275	-1.98364	1.75089			-13.7329	-14.9536	-24.1187	10.3858
										-47.8	-19.5312	3.81978	-15.7165	4.26064	-16.8864	0.53828	-7.32422	1.63395			-19.5312	-8.39233	-13.536	-5.99523
										-47.78	-16.1743	3.89622	-22.583	3.63659	-22.1761	4.88705	-9.30786	3.45604			-16.1743	-13.2752	-21.4115	5.23721
										-47.76	-20.9045	3.02494	-18.0054	2.99529	-24.0072	3.76796	-7.32422	3.41652			-20.9045	-10.6812	-17.2277	-3.67688
										-47.74	-17.8528	2.26153	-20.1416	4.80591	-22.7865	3.19748	-4.27246	2.15792			-17.8528	-15.8691	-25.5954	7.7426
										-47.72	-20.1416	3.04157	-13.2752	4.02844	-20.3451	1.33411	-5.64575	3.09594			-20.1416	-7.62939	-12.3055	-7.83613
										-47.7	-16.4795	3.17148	-15.7165	4.21669	-22.9899	3.76796	-3.8147	2.38187			-16.4795	-11.9019	-19.1965	2.71705
										-47.68	-14.3433	3.31037	-18.4631	5.84566	-20.752	1.05716	-3.8147	3.82283			-14.3433	-14.6484	-23.6265	9.28325
										-47.66	-15.4114	3.04539	-20.5994	5.67318	-21.1589	4.46202	-1.83105	4.42242			-15.4114	-18.7683	-30.2715	14.8601
										-47.64	-14.3433	3.92797	-17.7002	2.83008	-26.2451	0.93233	-7.32422	1.4314			-14.3433	-10.376	-16.7355	2.39218
										-47.62	-16.9373	3.40172	-15.4114	4.93577	-23.1934	3.13208	-6.10352	1.14186			-16.9373	-9.30786	-15.0127	-1.92458
										-47.6	-13.2752	3.86322	-21.5149	5.18724	-22.1761	1.73828	-6.2561	3.64831			-13.2752	-15.2588	-24.6109	11.3358
										-47.58	-18.158	4.10477	-23.0408	4.1499	-17.4967	3.76796	-4.57764	2.40941			-18.158	-18.4631	-29.7793	11.6213
										-47.56	-17.2424	3.38342	-21.5149	1.93612	-18.514	2.66823	-7.32422	3.97901			-17.2424	-14.1907	-22.8882	5.64575
										-47.54	-21.0571	2.6429	-19.3787	4.6508	-21.3623	3.36155	-3.05176	0.65926			-21.0571	-16.3269	-26.3337	5.27659
										-47.52	-22.1252	4.03613	-16.7847	1.6622	-22.7865	5.72922	-9.00269	3.31857			-22.1252	-7.78198	-12.5516	-9.57366
										-47.5	-13.2752	2.83419	-14.1907	5.97176	-21.1589	3.92928	-4.27246	2.46671			-13.2752	-9.91821	-15.9971	2.72197
										-47.48	-15.1062	4.92948	-18.9209	3.1022	-24.6175	5.38279	-3.8147	2.83419			-15.1062	-15.1062	-24.3648	9.25864
										-47.46	-12.5122	6.3503	-19.6838	5.69502	-20.9554	1.13276	-1.98364	2.26153			-12.5122	-17.7002	-28.5487	16.0365
										-47.44	-17.395	4.58441	-20.4468	4.86051	-24.4141	5.67113	-1.83105	2.0698			-17.395	-18.6157	-30.0254	12.6303
										-47.42	-19.5312	4.3659	-16.1743	3.46613	-20.1416	5.33258	-6.56128	2.89917			-19.5312	-9.61304	-15.5049	-4.02635
										-47.4	-16.6321	4.01299	-18.3105	2.15792	-25.2279	6.26746	-6.71387	1.74422			-16.6321	-11.5967	-18.7043	2.07224
										-47.38	-17.5476	3.80655	-15.1062	2.45883	-17.4967	2.93421	-5.0354	1.54358			-17.5476	-10.0708	-16.2432	-1.30438
										-47.36	-19.0735	3.76555	-19.989	2.73384	-20.5485	4.11453	-5.49316	1.63395			-19.0735	-14.4959	-23.3804	4.30692
										-47.34	-18.3105	1.47414	-16.9373	5.27625	-18.7174	1.589	-4.27246	3.56764			-18.3105	-12.6648	-20.4271	2.11654
										-47.32	-20.2942	3.44705	-18.6157	4.59794	-22.1761	5.7075	-4.57764	2.5472			-20.2942	-14.0381	-22.6421	2.34788
										-47.3	-17.395	5.94114	-11.5967	1.79683	-19.9382	6.40465	-4.11987	1.2302			-17.395	-7.47681	-12.0594	-5.33565
										-47.28	-15.2588	2.27009	-18.6157	6.055	-19.3278	6.90834	-3.8147	3.67375			-15.2588	-14.801	-23.8726	8.61383
										-47.26	-18.6157	5.8357	-20.752	3.56764	-19.9382	3.76796	-3.50952	1.85422			-18.6157	-17.2424	-27.8104	9.19465
										-47.24	-19.0735	1.65987	-21.0571	2.6193	-18.9209	6.46896	-2.89917	2.04528			-19.0735	-18.158	-29.287	10.2135
										-47.22	-18.0054	2.5227	-17.395	2.09218	-22.1761	5.66382	-10.2234	3.54473			-18.0054	-7.17163	-11.5671	-6.43822
										-47.2	-17.7002	2.66046	-20.1416	3.63659	-24.0072	7.92152	-4.42505	1.48202			-17.7002	-15.7165	-25.3493	7.64908
										-47.18	-17.0898	2.36388	-19.8364	2.31746	-22.1761	4.06901	-10.8337	3.87124			-17.0898	-9.00269	-14.5205	-2.56938
										-47.16	-17.5476	2.44617	-16.9373	3.69901	-21.3623	4.60805	-4.42505	2.26153			-17.5476	-12.5122	-20.181	2.63337
										-47.14	-19.5312	3.18125	-16.9373	1.76853	-24.821	7.39452	-5.0354	3.04539			-19.5312	-11.9019	-19.1965	-0.33471
										-47.12	-21.3623	3.42559	-17.0898	4.53334	-21.1589	5.83658	-4.27246	1.4314			-21.3623	-12.8174	-20.6732	-0.68911
										-47.1	-17.8528	3.53596	-16.7847	0.52858	-20.9554	4.81022	-9.00269	1.37329			-17.8528	-7.78198	-12.5516	-5.3012
										-47.08	-19.3787	4.77594	-19.5312	3.88425	-21.9727	3.07204	-4.27246	1.97777			-19.3787	-15.2588	-24.6109	5.23229
										-47.06	-17.7002	4.02555	-19.3787	4.47389	-21.7692	4.24817	-2.59399	2.16331			-17.7002	-16.7847	-27.0721	9.37185
										-47.04	-20.1416	5.0883	-18.3105	5.01455	-23.6003	3.56474	-4.88281	2.37698			-20.1416	-13.4277	-21.6576	1.51603
										-47.02	-20.4468	5.19397	-16.6321	5.02305	-20.752	3.36155	-5.18799	1.4422			-20.4468	-11.4441	-18.4582	-1.98856
										-47	-14.801	3.38342	-21.3623	4.68157	-22.7865	5.27796	-6.71387	2.24257			-14.801	-14.6484	-23.6265	8.82549
										-46.98	-19.3787	3.15553	-20.5994	2.45883	-23.1934	9.11449	-5.64575	2.54567			-19.3787	-14.9536	-24.1187	4.74007
										-46.96	-20.2942	5.74388	-19.3787	2.90986	-24.4141	5.19098	-6.10352	4.1471			-20.2942	-13.2752	-21.4115	1.11734
										-46.94	-22.1252	5.18724	-21.3623	3.63659	-23.6003	3.1584	-3.66211	1.74422			-22.1252	-17.7002	-28.5487	6.42346
										-46.92	-23.1934	6.07803	-19.6838	4.69068	-23.8037	5.33258	-6.2561	1.82043			-23.1934	-13.4277	-21.6576	-1.53572
										-46.9	-19.0735	6.7156	-18.4631	4.411	-25.0244	6.02159	-4.73022	2.9836			-19.0735	-13.7329	-22.1499	3.07637
										-46.88	-20.4468	7.52698	-20.1416	3.49734	-25.8382	5.46294	-1.37329	0.7211			-20.4468	-18.7683	-30.2715	9.82469
										-46.86	-23.1934	6.13902	-19.989	2.30234	-25.6348	5.53819	-5.0354	1.41778			-23.1934	-14.9536	-24.1187	0.92537
										-46.84	-23.0408	4.40395	-21.0571	3.83195	-24.2106	0.53828	-10.6812	2.42226			-23.0408	-10.376	-16.7355	-6.30533
										-46.82	-19.3787	2.8122	-19.2261	3.84004	-22.583	2.5411	-5.18799	1.42052			-19.3787	-14.0381	-22.6421	3.26341
										-46.8	-23.1934	4.04094	-18.158	4.59033	-22.1761	3.88159	-4.57764	2.31746			-23.1934	-13.5803	-21.9037	-1.28961
										-46.78	-16.4795	8.58479	-18.0054	4.29059	-19.3278	5.50821	-4.42505	2.09032			-16.4795	-13.5803	-21.9037	5.42425
										-46.76	-17.2424	4.60384	-19.3787	3.47396	-26.652	6.0456	-6.2561	1.8374			-17.2424	-13.1226	-21.1654	3.92299
										-46.74	-16.4795	8.80614	-17.395	3.36617	-23.1934	0.93233	-6.86646	2.96272			-16.4795	-10.5286	-16.9816	0.50206
										-46.72	-24.4141	5.84367	-17.5476	3.3092	-25.8382	2.47508	-5.49316	0.78796			-24.4141	-12.0544	-19.4427	-4.97141
										-46.7	-18.3105	5.00215	-19.2261	2.6193	-23.3968	5.85782	-5.95093	1.32731			-18.3105	-13.2752	-21.4115	3.10098
										-46.68	-17.2424	6.50903	-15.2588	3.18125	-21.9727	3.39829	-4.42505	2.49642			-17.2424	-10.8337	-17.4738	0.23134
										-46.66	-16.1743	4.5436	-19.6838	3.11593	-20.5485	6.61449	-6.86646	1.00831			-16.1743	-12.8174	-20.6732	4.49888
										-46.64	-21.6675	3.39372	-21.6675	5.15798	-22.7865	3.76796	-6.10352	2.64877			-21.6675	-15.564	-25.1032	3.43569
										-46.62	-18.6157	5.04848	-18.0054	4.59794	-20.1416	3.36155	-8.54492	2.27009			-18.6157	-9.46045	-15.2588	-3.35693
										-46.6	-18.9209	5.85959	-21.5149	6.06461	-27.4658	4.41539	-4.73022	0.87655			-18.9209	-16.7847	-27.0721	8.15115
										-46.58	-16.6321	3.79839	-20.5994	4.94206	-21.7692	4.59906	-6.40869	1.46357			-16.6321	-14.1907	-22.8882	6.2561
										-46.56	-17.395	3.50177	-18.3105	3.91609	-21.9727	4.60805	-10.0708	1.80544			-17.395	-8.23975	-13.2899	-4.10511
										-46.54	-21.5149	7.04498	-19.6838	4.38983	-25.0244	7.84802	-7.01904	4.0371			-21.5149	-12.6648	-20.4271	-1.0878
										-46.52	-18.9209	7.6558	-16.4795	4.32302	-25.8382	5.33646	-4.27246	2.1865			-18.9209	-12.207	-19.6888	0.76786
										-46.5	-18.4631	4.85971	-19.8364	4.0601	-24.6175	5.33646	-5.64575	2.34244			-18.4631	-14.1907	-22.8882	4.42505
										-46.48	-16.1743	3.78303	-20.5994	3.25243	-20.3451	5.13486	-10.5286	3.40172			-16.1743	-10.0708	-16.2432	0.06891
										-46.46	-20.4468	2.17939	-18.4631	4.63743	-20.9554	4.65275	-5.0354	1.67847			-20.4468	-13.4277	-21.6576	1.21086
										-46.44	-18.9209	5.12477	-22.8882	1.77072	-20.5485	3.07877	-5.18799	2.79143			-18.9209	-17.7002	-28.5487	9.6278
										-46.42	-23.3459	7.04938	-23.4985	3.86422	-26.8555	6.19439	-6.10352	1.08613			-23.3459	-17.395	-28.0565	4.71054
										-46.4	-17.8528	4.92948	-19.8364	1.77072	-19.1243	5.33646	-9.15527	2.24257			-17.8528	-10.6812	-17.2277	-0.62512
										-46.38	-21.5149	4.61731	-18.7683	4.03613	-21.7692	6.95313	-8.23975	4.52306			-21.5149	-10.5286	-16.9816	-4.53334
										-46.36	-17.395	3.59797	-17.395	3.70006	-16.4795	3.66211	-4.11987	0.94473			-17.395	-13.2752	-21.4115	4.01651
										-46.34	-21.9727	4.9397	-21.5149	4.11233	-19.9382	1.23754	-5.34058	2.64143			-21.9727	-16.1743	-26.0876	4.11495
										-46.32	-18.9209	5.25635	-18.9209	3.40742	-22.1761	4.65275	-8.08716	2.44617			-18.9209	-10.8337	-17.4738	-1.44712
										-46.3	-21.0571	5.48468	-13.7329	4.35522	-20.5485	6.65193	-2.74658	3.59797			-21.0571	-10.9863	-17.7199	-3.33724
										-46.28	-20.2942	5.70592	-14.801	6.72484	-15.6657	8.03823	-3.66211	1.89766			-20.2942	-11.1389	-17.966	-2.3282
										-46.26	-21.3623	5.36161	-17.2424	4.1274	-20.752	2.66046	-4.42505	2.83419			-21.3623	-12.8174	-20.6732	-0.68911
										-46.24	-20.5994	5.87216	-22.4304	5.12099	-22.3796	2.39865	-8.23975	1.35337			-20.5994	-14.1907	-22.8882	2.28882
										-46.22	-22.4304	4.80187	-16.7847	3.42106	-22.583	4.93341	-6.71387	3.12215			-22.4304	-10.0708	-16.2432	-6.18719
										-46.2	-22.7356	9.69344	-14.6484	2.66046	-20.3451	2.23796	-4.42505	4.26064			-22.7356	-10.2234	-16.4893	-6.24626
										-46.18	-22.8882	5.61888	-16.3269	6.45154	-26.2451	4.60805	-2.13623	3.23448			-22.8882	-14.1907	-22.8882	0
										-46.16	-22.7356	6.84381	-18.0054	2.51037	-23.6003	4.81022	-2.74658	2.84649			-22.7356	-15.2588	-24.6109	1.87535
										-46.14	-20.752	4.05627	-23.1934	5.66565	-19.9382	3.34922	-7.93457	1.5955			-20.752	-15.2588	-24.6109	3.859
										-46.12	-19.8364	5.09744	-18.9209	4.96478	-19.3278	2.34631	-4.88281	3.836			-19.8364	-14.0381	-22.6421	2.80565
										-46.1	-17.5476	4.1499	-15.8691	4.42242	-19.5312	5.33258	-5.49316	4.05627			-17.5476	-10.376	-16.7355	-0.81216
										-46.08	-22.4304	6.4947	-18.6157	2.5472	-21.1589	6.72619	-6.10352	2.49175			-22.4304	-12.5122	-20.181	-2.24944
										-46.06	-20.9045	5.67865	-18.6157	2.23564	-24.2106	4.2041	-5.0354	1.88741			-20.9045	-13.5803	-21.9037	0.9992
										-46.04	-23.8037	6.9233	-16.1743	1.93813	-20.5485	4.69261	-3.8147	1.52333			-23.8037	-12.3596	-19.9349	-3.86884
										-46.02	-19.5312	4.96478	-16.1743	2.49797	-19.5312	3.9712	-0.91553	3.77482			-19.5312	-15.2588	-24.6109	5.0797
										-46	-22.583	5.47618	-15.564	3.46613	-19.9382	2.82642	-4.42505	0.91128			-22.583	-11.1389	-17.966	-4.61701
										-45.98	-18.6157	5.24157	-21.9727	2.12895	-22.9899	4.2041	-9.30786	2.32915			-18.6157	-12.6648	-20.4271	1.81137
										-45.96	-23.6511	4.34005	-17.2424	2.80114	-24.4141	7.28171	-8.08716	3.95062			-23.6511	-9.15527	-14.7666	-8.88455
										-45.94	-23.6511	5.00448	-19.2261	2.23564	-24.6175	4.34928	-2.44141	2.78586			-23.6511	-16.7847	-27.0721	3.42092
										-45.92	-25.0244	7.05214	-14.9536	1.62442	-22.7865	2.93421	-3.05176	1.45293			-25.0244	-11.9019	-19.1965	-5.82787
										-45.9	-18.4631	6.02867	-17.2424	4.50156	-22.3796	2.64486	-5.34058	2.94169			-18.4631	-11.9019	-19.1965	0.73341
										-45.88	-23.3459	5.06	-18.0054	3.25362	-21.7692	6.40465	-7.47681	2.10512			-23.3459	-10.5286	-16.9816	-6.36439
										-45.86	-17.0898	4.49207	-23.0408	2.64143	-22.9899	5.08626	-4.57764	2.00117			-17.0898	-18.4631	-29.7793	12.6894
										-45.84	-25.0244	3.47954	-15.7165	1.15201	-24.6175	7.69086	-5.64575	1.99923			-25.0244	-10.0708	-16.2432	-8.78119
										-45.82	-19.6838	5.35219	-20.752	4.11705	-20.3451	4.2041	-4.73022	2.04528			-19.6838	-16.0217	-25.8415	6.15766
										-45.8	-20.752	4.92712	-16.0217	2.56995	-22.583	3.67902	-7.01904	4.26155			-20.752	-9.00269	-14.5205	-6.23149
										-45.78	-22.583	7.19162	-21.9727	3.44367	-23.3968	3.52973	-8.39233	1.64106			-22.583	-13.5803	-21.9037	-0.67926
										-45.76	-23.3459	6.37408	-16.7847	2.59549	-24.2106	4.40601	-4.88281	0.96505			-23.3459	-11.9019	-19.1965	-4.14941
										-45.74	-22.1252	6.12066	-22.8882	1.95408	-22.9899	4.59906	-5.34058	1.60278			-22.1252	-17.5476	-28.3026	6.17735
										-45.72	-23.1934	7.86383	-18.6157	1.90582	-20.752	6.11368	-7.78198	1.786			-23.1934	-10.8337	-17.4738	-5.71958
										-45.7	-25.4822	4.7954	-23.3459	2.96272	-20.5485	3.66776	-7.93457	3.14198			-25.4822	-15.4114	-24.8571	-0.62512
										-45.68	-25.0244	7.02567	-22.7356	4.57679	-25.6348	7.40012	-4.57764	2.31746			-25.0244	-18.158	-29.287	4.26262
										-45.66	-28.0762	7.85198	-20.752	1.08613	-24.0072	7.6747	-5.95093	2.10512			-28.0762	-14.801	-23.8726	-4.20355
										-45.64	-24.1089	6.84438	-20.5994	3.06571	-27.2624	4.4341	-3.35693	2.31746			-24.1089	-17.2424	-27.8104	3.70149
										-45.62	-26.5503	5.96721	-18.0054	2.31746	-21.9727	5.32092	-8.08716	1.52333			-26.5503	-9.91821	-15.9971	-10.5532
										-45.6	-19.3787	8.43293	-22.583	4.08677	-24.6175	4.93761	-7.32422	3.38915			-19.3787	-15.2588	-24.6109	5.23229
										-45.58	-27.0081	8.45131	-18.9209	0.78796	-23.8037	1.53602	-8.39233	2.03005			-27.0081	-10.5286	-16.9816	-10.0265
										-45.56	-26.7029	7.09329	-20.752	2.76348	-28.0762	6.01127	-5.79834	0.80742			-26.7029	-14.9536	-24.1187	-2.58415
										-45.54	-24.2615	8.03324	-20.2942	2.60593	-22.1761	5.06179	-9.15527	3.88425			-24.2615	-11.1389	-17.966	-6.29548
										-45.52	-28.3814	8.53583	-19.5312	2.9797	-21.7692	6.79963	-7.17163	2.35566			-28.3814	-12.3596	-19.9349	-8.44648
										-45.5	-23.6511	6.44673	-15.1062	2.68803	-20.3451	5.81527	-6.10352	1.67152			-23.6511	-9.00269	-14.5205	-9.13066
										-45.48	-21.3623	6.71849	-21.0571	1.88946	-22.9899	2.73715	-3.35693	2.42226			-21.3623	-17.7002	-28.5487	7.1864
										-45.46	-25.6348	7.38752	-24.1089	1.37611	-24.821	5.2307	-10.0708	4.60468			-25.6348	-14.0381	-22.6421	-2.99269
										-45.44	-23.3459	5.34639	-26.7029	2.65316	-24.4141	4.58103	-5.64575	4.50845			-23.3459	-21.0571	-33.9631	10.6172
										-45.42	-25.0244	8.45361	-20.5994	2.96272	-27.0589	8.63407	-6.86646	4.43906			-25.0244	-13.7329	-22.1499	-2.87456
										-45.4	-24.2615	6.67852	-23.3459	1.95209	-25.6348	7.7765	-5.64575	2.4078			-24.2615	-17.7002	-28.5487	4.28723
										-45.38	-21.8201	4.89155	-16.9373	1.85422	-27.2624	9.62689	-4.88281	0.89841			-21.8201	-12.0544	-19.4427	-2.37742
										-45.36	-24.2615	6.37408	-24.4141	2.66046	-30.3141	8.46706	-3.66211	2.24257			-24.2615	-20.752	-33.4709	9.20942
										-45.34	-25.6348	6.40627	-18.9209	3.99458	-28.4831	8.49634	-10.5286	2.75645			-25.6348	-8.39233	-13.536	-12.0987
										-45.32	-22.583	7.36227	-23.8037	2.12895	-27.6693	4.00751	-4.42505	2.19182			-22.583	-19.3787	-31.2559	8.6729
										-45.3	-19.2261	7.11132	-17.8528	2.60593	-26.652	9.19812	-8.23975	2.57146			-19.2261	-9.61304	-15.5049	-3.72118
										-45.28	-23.9563	6.83019	-23.3459	2.85602	-27.4658	4.22864	-1.06812	1.95209			-23.9563	-22.2778	-35.932	11.9757
										-45.26	-21.6675	5.46767	-23.3459	2.31579	-24.6175	6.30697	-7.62939	2.07729			-21.6675	-15.7165	-25.3493	3.6818
										-45.24	-25.3296	7.26677	-23.0408	2.90986	-24.4141	7.50013	-5.49316	1.51567			-25.3296	-17.5476	-28.3026	2.973
										-45.22	-26.7029	6.00804	-22.1252	2.88844	-23.8037	8.21144	-9.30786	3.59689			-26.7029	-12.8174	-20.6732	-6.02968
										-45.2	-26.3977	7.07137	-19.6838	3.87124	-27.8727	4.54474	-7.47681	2.8122			-26.3977	-12.207	-19.6888	-6.70894
										-45.18	-23.9563	7.89682	-21.3623	3.2104	-31.3314	7.05947	-4.11987	2.52117			-23.9563	-17.2424	-27.8104	3.85407
										-45.16	-25.9399	5.66839	-21.3623	3.23927	-28.4831	6.0456	-6.2561	1.41778			-25.9399	-15.1062	-24.3648	-1.5751
										-45.14	-25.7873	8.07948	-27.0081	4.77594	-27.2624	7.577	-5.34058	1.71506			-25.7873	-21.6675	-34.9475	9.1602
										-45.12	-26.0925	6.58961	-20.752	2.11432	-24.2106	6.53896	-9.46045	2.00117			-26.0925	-11.2915	-18.2121	-7.88043
										-45.1	-23.1934	6.39657	-19.989	1.37329	-27.8727	7.85856	-4.11987	2.9836			-23.1934	-15.8691	-25.5954	2.40203
										-45.08	-26.2451	9.38963	-21.8201	1.90378	-26.0417	5.57544	-6.40869	2.96403			-26.2451	-15.4114	-24.8571	-1.38806
										-45.06	-26.2451	6.93226	-22.4304	2.04528	-25.4313	7.05067	-3.50952	1.56356			-26.2451	-18.9209	-30.5176	4.27246
										-45.04	-26.2451	7.1135	-24.1089	2.97449	-23.1934	6.45935	-6.40869	1.62442			-26.2451	-17.7002	-28.5487	2.30358
										-45.02	-24.1089	7.70632	-21.0571	1.93813	-26.652	4.2041	-7.78198	2.582			-24.1089	-13.2752	-21.4115	-2.69736
										-45	-18.9209	7.70027	-19.989	3.5709	-27.6693	3.27423	-5.18799	1.25827			-18.9209	-14.801	-23.8726	4.95172
										-44.98	-23.3459	6.96075	-20.752	0.96505	-21.5658	5.66382	-3.05176	1.4314			-23.3459	-17.7002	-28.5487	5.20275
										-44.96	-27.0081	7.01849	-20.752	4.1471	-24.2106	8.5328	-4.88281	5.44206			-27.0081	-15.8691	-25.5954	-1.41267
										-44.94	-24.5666	3.54473	-23.8037	4.8381	-22.3796	6.99763	-5.18799	1.37611			-24.5666	-18.6157	-30.0254	5.45871
										-44.92	-24.1089	6.30615	-19.0735	3.88725	-29.0934	1.4671	-5.95093	1.30371			-24.1089	-13.1226	-21.1654	-2.94347
										-44.9	-23.8037	5.12477	-21.3623	5.30339	-26.8555	3.05176	-4.57764	1.42052			-23.8037	-16.7847	-27.0721	3.26833
										-44.88	-20.4468	4.0371	-21.3623	3.5502	-19.5312	8.65323	-8.39233	2.80114			-20.4468	-12.97	-20.9193	0.47253
										-44.86	-19.8364	9.00312	-22.4304	6.37895	-23.1934	6.69535	-5.95093	2.52117			-19.8364	-16.4795	-26.5798	6.7434
										-44.84	-24.5666	6.63655	-22.8882	1.90582	-30.1107	4.24817	-7.01904	4.23231			-24.5666	-15.8691	-25.5954	1.02874
										-44.82	-25.3296	5.19397	-21.8201	4.73022	-27.4658	4.89551	-4.73022	2.73384			-25.3296	-17.0898	-27.5643	2.23467
										-44.8	-24.7192	4.58441	-19.989	2.28882	-20.5485	4.23353	-8.23975	1.80544			-24.7192	-11.7493	-18.9504	-5.76881
										-44.78	-22.2778	7.01462	-20.752	1.97777	-26.0417	7.59337	-8.39233	3.11593			-22.2778	-12.3596	-19.9349	-2.34296
										-44.76	-29.9072	8.20009	-22.4304	3.62269	-27.2624	6.87229	-7.47681	0.45776			-29.9072	-14.9536	-24.1187	-5.7885
										-44.74	-27.4658	8.7885	-21.0571	4.86689	-24.6175	10.9202	-10.0708	0.39398			-27.4658	-10.9863	-17.7199	-9.74594
										-44.72	-30.9753	10.1349	-21.2097	2.54567	-25.4313	5.99403	-7.17163	2.60593			-30.9753	-14.0381	-22.6421	-8.33327
										-44.7	-24.8718	9.09531	-22.7356	1.65987	-29.7038	8.52552	-3.66211	1.74422			-24.8718	-19.0735	-30.7637	5.89186
										-44.68	-28.6865	8.32036	-20.5994	2.55784	-27.8727	8.34891	-4.11987	3.42899			-28.6865	-16.4795	-26.5798	-2.1067
										-44.66	-26.8555	5.26815	-21.8201	4.26064	-26.8555	7.45862	-2.74658	1.62442			-26.8555	-19.0735	-30.7637	3.90822
										-44.64	-28.0762	5.68206	-25.177	4.32572	-27.2624	8.45973	-7.47681	0.62914			-28.0762	-17.7002	-28.5487	0.47253
										-44.62	-24.4141	7.6355	-18.7683	5.47831	-26.652	9.08948	-8.08716	4.61058			-24.4141	-10.6812	-17.2277	-7.1864
										-44.6	-23.4985	6.65582	-21.2097	4.84051	-21.7692	7.42803	-3.05176	3.27739			-23.4985	-18.158	-29.287	5.7885
										-44.58	-24.7192	4.14335	-22.4304	4.46694	-24.821	12.0036	-3.35693	0.76801			-24.7192	-19.0735	-30.7637	6.04445
										-44.56	-29.9072	6.07292	-23.9563	3.65681	-27.0589	10.2758	-3.20435	2.07542			-29.9072	-20.752	-33.4709	3.56367
										-44.54	-32.0435	8.07227	-25.7873	5.27036	-29.0934	8.84717	-3.50952	3.46501			-32.0435	-22.2778	-35.932	3.88853
										-44.52	-29.1443	9.31453	-22.583	4.94598	-22.583	6.58313	-4.57764	2.84649			-29.1443	-18.0054	-29.0409	-0.10337
										-44.5	-24.2615	10.4605	-24.2615	3.27146	-27.6693	6.07633	-9.76563	1.27055			-24.2615	-14.4959	-23.3804	-0.88107
										-44.48	-22.583	8.0588	-18.4631	3.83903	-25.2279	10.9202	-5.49316	2.69524			-22.583	-12.97	-20.9193	-1.6637
										-44.46	-27.6184	5.39839	-19.8364	2.39649	-24.821	7.59337	-5.18799	0.94883			-27.6184	-14.6484	-23.6265	-3.9919
										-44.44	-26.7029	8.07948	-23.1934	4.27972	-24.4141	6.60196	-4.57764	3.54582			-26.7029	-18.6157	-30.0254	3.32248
										-44.42	-28.9917	9.39789	-22.1252	4.24604	-30.1107	8.59082	-2.28882	1.43951			-28.9917	-19.8364	-31.9942	3.00254
										-44.4	-22.4304	8.11781	-21.3623	5.185	-19.7347	2.95529	-3.8147	2.64143			-22.4304	-17.5476	-28.3026	5.87217
										-44.38	-22.8882	4.62486	-24.1089	3.63232	-30.3141	8.03823	-9.61304	2.28882			-22.8882	-14.4959	-23.3804	0.49222
										-44.36	-25.3296	7.07631	-23.9563	4.73022	-27.8727	8.81906	-6.40869	4.0294			-25.3296	-17.5476	-28.3026	2.973
										-44.34	-26.2451	5.27992	-22.7356	2.75645	-26.652	8.45973	-4.88281	6.50246			-26.2451	-17.8528	-28.7948	2.54969
										-44.32	-26.2451	8.89384	-22.4304	2.94169	-26.2451	8.55218	-10.0708	3.52827			-26.2451	-12.3596	-19.9349	-6.31025
										-44.3	-27.0081	6.47076	-20.9045	3.20435	-26.8555	6.79659	-8.8501	1.77072			-27.0081	-12.0544	-19.4427	-7.56541
										-44.28	-28.2288	10.7127	-20.4468	1.18194	-26.652	6.51995	-2.59399	2.59399			-28.2288	-17.8528	-28.7948	0.56605
										-44.26	-28.2288	7.76201	-23.1934	3.191	-20.9554	5.50821	-9.91821	1.46092			-28.2288	-13.2752	-21.4115	-6.81723
										-44.24	-26.3977	10.0055	-22.7356	4.73022	-26.652	8.03823	-3.35693	3.31037			-26.3977	-19.3787	-31.2559	4.8582
										-44.22	-29.4495	8.12927	-23.6511	6.06973	-27.2624	7.73112	-7.47681	3.02494			-29.4495	-16.1743	-26.0876	-3.36186
										-44.2	-25.6348	7.89142	-21.6675	3.6748	-29.0934	6.87229	-7.17163	3.32791			-25.6348	-14.4959	-23.3804	-2.25436
										-44.18	-23.9563	10.9789	-24.1089	3.27265	-24.4141	3.01079	-8.39233	1.52333			-23.9563	-15.7165	-25.3493	1.39298
										-44.16	-25.6348	8.80614	-22.8882	4.47476	-28.2796	4.2041	-7.93457	3.85215			-25.6348	-14.9536	-24.1187	-1.51603
										-44.14	-29.2969	6.16928	-24.4141	4.32302	-28.2796	6.67057	-2.28882	3.01466			-29.2969	-22.1252	-35.6859	6.389
										-44.12	-25.7873	4.83409	-22.583	3.18125	-34.3831	6.07633	-5.64575	1.87089			-25.7873	-16.9373	-27.3181	1.5308
										-44.1	-20.5994	8.1025	-22.4304	5.99769	-30.1107	5.41729	-7.62939	4.21025			-20.5994	-14.801	-23.8726	3.27326
										-44.08	-25.177	7.70178	-23.1934	3.18125	-27.0589	7.13819	-6.56128	2.10512			-25.177	-16.6321	-26.8259	1.64893
										-44.06	-25.4822	8.22796	-26.0925	6.69245	-28.6865	6.19439	-4.11987	4.11233			-25.4822	-21.9727	-35.4398	9.95759
										-44.04	-28.2288	5.4442	-25.6348	2.40296	-29.2969	8.07419	-5.79834	1.12819			-28.2288	-19.8364	-31.9942	3.76548
										-44.02	-29.2969	8.01631	-23.8037	0.78796	-31.1279	6.41111	-7.62939	3.19586			-29.2969	-16.1743	-26.0876	-3.20927
										-44	-25.3296	7.97555	-25.6348	3.63659	-27.8727	8.95876	-7.01904	0.88097			-25.3296	-18.6157	-30.0254	4.69577
										-43.98	-23.3459	7.03175	-23.8037	3.56764	-32.5521	7.4113	-4.88281	4.07917			-23.3459	-18.9209	-30.5176	7.17163
										-43.96	-28.8391	5.18724	-21.2097	4.3969	-25.8382	9.79314	-3.05176	2.32415			-28.8391	-18.158	-29.287	0.44792
										-43.94	-29.2969	8.55581	-20.9045	6.19126	-26.4486	3.42257	-2.28882	2.67646			-29.2969	-18.6157	-30.0254	0.72848
										-43.92	-29.4495	7.53059	-23.0408	7.20187	-30.721	4.2041	-9.61304	2.16331			-29.4495	-13.4277	-21.6576	-7.79183
										-43.9	-25.6348	9.15866	-24.5666	2.68803	-27.8727	3.27423	-7.62939	2.06229			-25.6348	-16.9373	-27.3181	1.68339
										-43.88	-25.9399	5.22971	-26.2451	4.40836	-29.2969	3.57633	-6.10352	3.81978			-25.9399	-20.1416	-32.4864	6.54651
										-43.86	-26.0925	7.54295	-21.3623	5.14895	-27.0589	4.40601	-3.96729	2.88979			-26.0925	-17.395	-28.0565	1.96395
										-43.84	-31.7383	4.57424	-20.9045	7.29183	-29.5003	4.17446	-9.91821	2.03005			-31.7383	-10.9863	-17.7199	-14.0184
										-43.82	-29.2969	6.71849	-26.2451	5.74185	-29.5003	5.59766	-5.49316	0.78796			-29.2969	-20.752	-33.4709	4.17402
										-43.8	-24.1089	6.35518	-21.8201	6.69245	-27.6693	3.52973	-4.73022	4.47389			-24.1089	-17.0898	-27.5643	3.45538
										-43.78	-27.0081	8.90909	-20.1416	2.35071	-25.8382	4.26276	-6.2561	3.87124			-27.0081	-13.8855	-22.396	-4.61209
										-43.76	-27.1606	7.7705	-20.1416	4.66829	-24.6175	6.42401	-6.56128	4.20194			-27.1606	-13.5803	-21.9037	-5.2569
										-43.74	-28.2288	7.88108	-23.0408	6.18624	-26.0417	2.12409	-7.62939	1.5054			-28.2288	-15.4114	-24.8571	-3.3717
										-43.72	-23.0408	7.67756	-24.1089	5.31216	-23.6003	4.78433	-3.35693	3.40286			-23.0408	-20.752	-33.4709	10.4301
										-43.7	-28.2288	6.61781	-23.9563	3.40172	-29.0934	5.91058	-6.10352	1.45293			-28.2288	-17.8528	-28.7948	0.56605
										-43.68	-24.7192	4.61142	-23.9563	7.55528	-28.6865	4.41539	-7.17163	4.23872			-24.7192	-16.7847	-27.0721	2.35281
										-43.66	-28.8391	6.37895	-24.8718	4.74987	-31.1279	8.33154	-6.86646	3.14568			-28.8391	-18.0054	-29.0409	0.20181
										-43.64	-29.602	7.64159	-20.9045	5.69502	-24.2106	6.59569	-6.56128	1.786			-29.602	-14.3433	-23.1343	-6.46776
										-43.62	-25.9399	4.52306	-23.6511	3.55347	-29.7038	5.91058	-3.50952	1.50282			-25.9399	-20.1416	-32.4864	6.54651
										-43.6	-26.8555	7.50426	-25.4822	8.06024	-29.5003	5.06179	-4.73022	2.0147			-26.8555	-20.752	-33.4709	6.61542
										-43.58	-24.4141	6.15417	-23.4985	4.23964	-27.4658	3.87625	-0.61035	5.07608			-24.4141	-22.8882	-36.9164	12.5024
										-43.56	-27.6184	5.74388	-23.6511	5.12099	-29.7038	5.64186	-2.13623	2.44776			-27.6184	-21.5149	-34.7014	7.08303
										-43.54	-26.7029	7.67756	-19.5312	6.39657	-30.1107	3.25521	-3.66211	1.89766			-26.7029	-15.8691	-25.5954	-1.10749
										-43.52	-27.6184	7.70581	-23.1934	2.9797	-30.721	1.94079	-5.64575	2.13441			-27.6184	-17.5476	-28.3026	0.68418
										-43.5	-26.5503	6.07548	-23.4985	5.08525	-29.0934	5.59766	-2.44141	1.08613			-26.5503	-21.0571	-33.9631	7.41282
										-43.48	-25.7873	7.72593	-24.4141	4.96478	-31.7383	6.45935	-0.61035	0.24917			-25.7873	-23.8037	-38.3931	12.6057
										-43.46	-27.0081	6.7983	-21.3623	4.65497	-25.4313	8.64844	-7.47681	5.06			-27.0081	-13.8855	-22.396	-4.61209
										-43.44	-29.2969	8.58841	-23.4985	2.26324	-28.2796	4.11453	-5.18799	2.42226			-29.2969	-18.3105	-29.5331	0.23627
										-43.42	-26.2451	7.63143	-22.8882	5.76074	-30.1107	5.53071	-9.15527	1.63395			-26.2451	-13.7329	-22.1499	-4.09526
										-43.4	-26.5503	5.37028	-23.6511	4.61058	-28.89	4.24817	-5.95093	2.42066			-26.5503	-17.7002	-28.5487	1.99841
										-43.38	-26.2451	5.89129	-23.6511	5.06	-24.6175	5.27796	-5.95093	4.50156			-26.2451	-17.7002	-28.5487	2.30358
										-43.36	-27.3132	5.74388	-26.7029	5.42707	-27.8727	5.13486	-1.67847	3.20435			-27.3132	-25.0244	-40.362	13.0487
										-43.34	-28.5339	7.99061	-25.3296	6.32581	-28.4831	6.81787	-5.64575	1.62203			-28.5339	-19.6838	-31.7481	3.21419
										-43.32	-31.5857	6.30553	-23.0408	3.82283	-27.0589	3.27423	-2.59399	2.28882			-31.5857	-20.4468	-32.9787	1.39298
										-43.3	-25.7873	8.47699	-19.989	4.77594	-26.8555	5.63819	-6.10352	2.57749			-25.7873	-13.8855	-22.396	-3.39139
										-43.28	-24.7192	10.2662	-23.8037	3.47954	-28.6865	5.67113	-6.40869	3.0972			-24.7192	-17.395	-28.0565	3.33724
										-43.26	-27.4658	5.53258	-31.4331	5.01764	-27.4658	4.15458	-5.0354	4.94834			-27.4658	-26.3977	-42.5769	15.1111
										-43.24	-29.7546	7.79792	-27.1606	4.23964	-26.4486	6.55793	-5.95093	1.90378			-29.7546	-21.2097	-34.2092	4.45458
										-43.22	-30.0598	5.30558	-23.4985	5.28874	-29.9072	5.08219	-3.50952	0.29218			-30.0598	-19.989	-32.2403	2.18053
										-43.2	-30.6702	8.60781	-22.7356	4.91687	-27.2624	5.00008	-7.32422	2.27009			-30.6702	-15.4114	-24.8571	-5.81311
										-43.18	-32.5012	9.12598	-26.0925	6.46596	-23.3968	3.19748	-0.61035	2.1865			-32.5012	-25.4822	-41.1003	8.59907
										-43.16	-30.8227	7.36016	-24.4141	6.24928	-28.4831	3.88159	-6.10352	2.80806			-30.8227	-18.3105	-29.5331	-1.28961
										-43.14	-29.1443	8.15977	-26.2451	6.82849	-30.9245	4.2041	-3.05176	1.38735			-29.1443	-23.1934	-37.4086	8.26436
										-43.12	-32.959	7.93848	-23.0408	3.06571	-27.2624	3.178	-5.95093	2.8122			-32.959	-17.0898	-27.5643	-5.39472
										-43.1	-30.365	8.26185	-26.2451	5.30339	-29.0934	0.73355	-5.64575	2.27521			-30.365	-20.5994	-33.2248	2.85979
										-43.08	-30.2124	7.22822	-25.6348	6.99911	-31.7383	4.60805	-9.61304	2.44617			-30.2124	-16.0217	-25.8415	-4.3709
										-43.06	-27.9236	8.54992	-27.0081	6.58961	-28.2796	5.74005	-0.45776	2.4078			-27.9236	-26.5503	-42.8231	14.8995
										-43.04	-34.9426	7.71789	-24.7192	7.07631	-30.5176	7.79245	-5.34058	2.28882			-34.9426	-19.3787	-31.2559	-3.68672
										-43.02	-34.3323	7.33851	-25.9399	6.94345	-33.9762	6.61449	-4.42505	2.14891			-34.3323	-21.5149	-34.7014	0.36916
										-43	-27.0081	11.436	-25.177	4.19455	-33.3659	4.75831	-6.40869	2.06229			-27.0081	-18.7683	-30.2715	3.26341
										-42.98	-28.8391	8.70465	-25.6348	3.31506	-27.6693	6.02502	-3.05176	1.47414			-28.8391	-22.583	-36.4242	7.58509
										-42.96	-31.2805	9.76046	-24.1089	4.0371	-29.7038	2.6914	-7.93457	2.03959			-31.2805	-16.1743	-26.0876	-5.19291
										-42.94	-31.7383	9.37971	-26.0925	3.59689	-30.1107	0.53828	-1.98364	1.3505			-31.7383	-24.1089	-38.8853	7.14702
										-42.92	-31.7383	8.49025	-22.8882	3.94374	-27.6693	3.42257	-5.0354	3.83903			-31.7383	-17.8528	-28.7948	-2.94347
										-42.9	-29.4495	8.51353	-22.8882	2.59549	-27.0589	4.95016	-7.01904	5.01764			-29.4495	-15.8691	-25.5954	-3.85407
										-42.88	-33.7219	10.0519	-27.771	3.64937	-26.652	6.83606	-5.64575	2.04528			-33.7219	-22.1252	-35.6859	1.96395
										-42.86	-30.0598	10.6313	-33.2642	4.15831	-29.5003	7.83483	-3.35693	2.30403			-30.0598	-29.9072	-48.2375	18.1776
										-42.84	-30.365	10.9534	-28.8391	3.67375	-26.8555	4.84452	-2.74658	0.94883			-30.365	-26.0925	-42.0847	11.7197
										-42.82	-30.6702	12.5861	-26.7029	4.06678	-26.652	3.38609	-3.50952	1.48202			-30.6702	-23.1934	-37.4086	6.73848
										-42.8	-28.5339	11.3952	-25.3296	7.89731	-26.0417	2.47508	-4.11987	0.384			-28.5339	-21.2097	-34.2092	5.67529
										-42.78	-31.7383	10.4446	-24.8718	6.42743	-28.2796	7.05067	-6.40869	1.35337			-31.7383	-18.4631	-29.7793	-1.95903
										-42.76	-34.3323	6.335	-29.1443	3.94276	-29.0934	5.66382	-5.18799	1.6052			-34.3323	-23.9563	-38.6392	4.30692
										-42.74	-24.8718	8.50258	-28.9917	6.78058	-30.9245	4.00751	-4.27246	1.67152			-24.8718	-24.7192	-39.8697	14.9979
										-42.72	-28.8391	10.6837	-26.2451	1.29475	-28.6865	3.36155	-2.44141	2.6721			-28.8391	-23.8037	-38.3931	9.55397
										-42.7	-26.8555	8.95991	-25.177	3.02494	-27.4658	6.93226	-9.15527	2.60146			-26.8555	-16.0217	-25.8415	-1.01397
										-42.68	-30.0598	9.22074	-26.5503	4.94912	-32.7555	5.6198	-4.42505	0.76294			-30.0598	-22.1252	-35.6859	5.62606
										-42.66	-30.0598	9.04054	-23.3459	4.83409	-33.1624	5.96287	-12.0544	2.34244			-30.0598	-11.2915	-18.2121	-11.8477
										-42.64	-35.2478	6.67387	-27.4658	6.79202	-28.0762	3.13208	-5.0354	2.42066			-35.2478	-22.4304	-36.1781	0.93029
										-42.62	-29.2969	10.7953	-26.3977	6.41777	-29.0934	3.54728	-6.2561	1.80329			-29.2969	-20.1416	-32.4864	3.18958
										-42.6	-30.365	11.9458	-26.5503	5.07302	-26.652	7.577	-3.20435	2.50882			-30.365	-23.3459	-37.6547	7.28976
										-42.58	-29.4495	8.79335	-25.9399	0.63527	-29.7038	8.34891	-6.40869	1.6052			-29.4495	-19.5312	-31.502	2.05255
										-42.56	-28.9917	5.89919	-28.8391	4.80833	-34.1797	11.602	-5.18799	4.0601			-28.9917	-23.6511	-38.147	9.15527
										-42.54	-32.959	9.55676	-24.4141	7.1135	-33.5693	3.9712	-4.42505	2.23391			-32.959	-19.989	-32.2403	-0.71864
										-42.52	-25.7873	9.30786	-30.365	4.85971	-27.6693	5.81527	-6.10352	2.05475			-25.7873	-24.2615	-39.1314	13.3441
										-42.5	-34.79	10.4327	-32.3486	2.91652	-31.5348	5.99403	-3.8147	1.41778			-34.79	-28.5339	-46.0225	11.2324
										-42.48	-30.0598	10.2143	-28.0762	2.76348	-28.2796	7.81896	-9.30786	0.67668			-30.0598	-18.7683	-30.2715	0.21165
										-42.46	-31.5857	7.96727	-28.5339	3.50066	-32.5521	7.6585	-8.08716	2.94169			-31.5857	-20.4468	-32.9787	1.39298
										-42.44	-30.8227	9.95921	-27.9236	4.9796	-34.3831	8.63407	-5.0354	3.42899			-30.8227	-22.8882	-36.9164	6.09367
										-42.42	-33.2642	11.5739	-30.6702	4.43206	-27.6693	3.88159	-6.86646	2.93112			-33.2642	-23.8037	-38.3931	5.12892
										-42.4	-28.0762	11.3094	-27.3132	2.83419	-28.89	2.64486	-5.64575	2.94169			-28.0762	-21.6675	-34.9475	6.87138
										-42.38	-33.8745	9.123	-32.3486	2.37698	-30.1107	4.95016	-4.11987	2.38187			-33.8745	-28.2288	-45.5303	11.6557
										-42.36	-32.0435	9.54864	-25.7873	4.72366	-33.7728	6.16761	-4.73022	3.21402			-32.0435	-21.0571	-33.9631	1.91965
										-42.34	-30.8227	9.24805	-31.4331	4.12834	-31.7383	5.32092	-5.49316	2.87363			-30.8227	-25.9399	-41.8386	11.0159
										-42.32	-26.8555	8.01244	-29.9072	4.2579	-28.89	6.16761	-6.86646	1.09679			-26.8555	-23.0408	-37.1625	10.3071
										-42.3	-30.6702	8.78982	-28.2288	5.06613	-29.0934	5.13486	-2.74658	2.97449			-30.6702	-25.4822	-41.1003	10.4301
										-42.28	-27.0081	8.64021	-28.6865	5.16099	-34.79	7.40012	-3.8147	1.69686			-27.0081	-24.8718	-40.1159	13.1078
										-42.26	-34.9426	6.96521	-26.7029	5.76545	-31.5348	5.83658	-5.34058	0.76294			-34.9426	-21.3623	-34.4553	-0.4873
										-42.24	-32.3486	10.5775	-33.5693	5.23267	-35.4004	8.99104	-4.11987	1.00831			-32.3486	-29.4495	-47.4991	15.1505
										-42.22	-32.8064	10.5374	-28.6865	3.33373	-32.3486	5.63819	-3.35693	2.44776			-32.8064	-25.3296	-40.8542	8.04778
										-42.2	-21.5149	9.47316	-26.8555	6.74616	-30.3141	7.59337	-6.10352	3.9398			-21.5149	-20.752	-33.4709	11.956
										-42.18	-29.602	7.64159	-27.6184	5.87744	-28.4831	4.69261	-8.54492	2.5895			-29.602	-19.0735	-30.7637	1.16164
										-42.16	-28.6865	6.41595	-25.9399	3.56329	-33.5693	7.40012	-2.89917	3.69901			-28.6865	-23.0408	-37.1625	8.47601
										-42.14	-34.6375	7.12386	-31.1279	7.27745	-32.1452	4.2041	-2.74658	0.94883			-34.6375	-28.3814	-45.7764	11.1389
										-42.12	-33.5693	5.87017	-25.4822	4.64412	-32.959	5.59396	-2.89917	4.23139			-33.5693	-22.583	-36.4242	2.85487
										-42.1	-30.9753	8.17117	-19.2261	4.82203	-32.7555	7.12077	-8.23975	3.86422			-30.9753	-10.9863	-17.7199	-13.2555
										-42.08	-29.7546	7.83367	-25.4822	3.5709	-30.1107	5.39432	-4.88281	1.4314			-29.7546	-20.5994	-33.2248	3.47014
										-42.06	-34.0271	8.5281	-28.6865	4.73432	-33.1624	1.66531	-4.88281	3.47954			-34.0271	-23.8037	-38.3931	4.36598
										-42.04	-34.4849	7.14615	-30.5176	5.77957	-35.4004	3.92401	-2.89917	1.95209			-34.4849	-27.6184	-44.5458	10.061
										-42.02	-32.196	9.22747	-25.0244	4.47822	-38.6556	10.5265	-4.42505	2.9836			-32.196	-20.5994	-33.2248	1.02874
										-42	-33.1116	7.75	-28.5339	5.35799	-34.1797	7.19594	-4.73022	1.96793			-33.1116	-23.8037	-38.3931	5.28151
										-41.98	-28.5339	9.54173	-27.1606	4.27609	-35.1969	5.65285	-4.57764	0.80742			-28.5339	-22.583	-36.4242	7.89027
										-41.96	-32.959	10.9098	-31.7383	5.0577	-31.9417	5.96287	-6.2561	2.09032			-32.959	-25.4822	-41.1003	8.1413
										-41.94	-29.4495	10.6633	-25.3296	5.35291	-33.1624	10.0435	-4.57764	1.46357			-29.4495	-20.752	-33.4709	4.02143
										-41.92	-34.0271	10.3111	-25.3296	4.08297	-34.79	5.67113	-5.95093	1.71506			-34.0271	-19.3787	-31.2559	-2.77119
										-41.9	-30.6702	10.8624	-31.4331	5.49034	-29.9072	6.75076	-1.98364	1.50282			-30.6702	-29.4495	-47.4991	16.829
										-41.88	-37.2315	12.6393	-27.6184	4.29691	-32.959	6.52629	-3.20435	2.23391			-37.2315	-24.4141	-39.3775	2.14607
										-41.86	-32.0435	10.7709	-37.6892	3.63125	-27.6693	6.16761	-5.95093	1.50282			-32.0435	-31.7383	-51.1908	19.1473
										-41.84	-37.0789	11.7334	-30.0598	4.23872	-31.3314	5.7075	-7.78198	2.04528			-37.0789	-22.2778	-35.932	-1.14687
										-41.82	-32.959	10.0507	-32.6538	5.44492	-37.6384	6.90834	-5.49316	1.08613			-32.959	-27.1606	-43.8075	10.8485
										-41.8	-33.4168	10.8366	-29.4495	4.73678	-37.8418	6.01127	-5.34058	2.03005			-33.4168	-24.1089	-38.8853	5.46855
										-41.78	-32.3486	9.21274	-30.8227	3.84812	-32.7555	7.92935	-1.98364	2.27521			-32.3486	-28.8391	-46.5147	14.1661
										-41.76	-33.1116	9.73817	-28.5339	5.50657	-34.3831	4.48976	-4.11987	1.90378			-33.1116	-24.4141	-39.3775	6.26595
										-41.74	-34.3323	8.13691	-31.7383	7.303	-32.7555	7.76318	-4.42505	1.58329			-34.3323	-27.3132	-44.0536	9.72133
										-41.72	-33.5693	11.7192	-28.6865	4.47129	-32.7555	7.42803	-10.8337	3.09594			-33.5693	-17.8528	-28.7948	-4.77452
										-41.7	-33.5693	11.1156	-29.2969	3.72098	-35.6038	9.05526	-4.88281	2.32415			-33.5693	-24.4141	-39.3775	5.80818
										-41.68	-34.3323	10.7676	-31.1279	3.67058	-31.3314	6.99763	-6.2561	1.80329			-34.3323	-24.8718	-40.1159	5.78357
										-41.66	-34.4849	8.79379	-31.5857	6.21128	-32.1452	7.19018	-4.73022	2.8122			-34.4849	-26.8555	-43.3153	8.83041
										-41.64	-32.6538	10.2207	-32.5012	3.88725	-31.7383	2.46671	-6.71387	1.83105			-32.6538	-25.7873	-41.5925	8.9387
										-41.62	-36.1633	8.60421	-32.959	4.01783	-25.2279	6.34622	-7.93457	1.31851			-36.1633	-25.0244	-40.362	4.19863
										-41.6	-30.0598	10.1991	-28.9917	1.62442	-29.9072	5.2858	-8.39233	3.63125			-30.0598	-20.5994	-33.2248	3.16497
										-41.58	-32.196	8.04096	-31.8909	3.61411	-28.4831	5.28971	-6.56128	1.56356			-32.196	-25.3296	-40.8542	8.65813
										-41.56	-30.0598	8.6868	-30.365	2.42066	-32.5521	8.25919	-3.66211	1.70826			-30.0598	-26.7029	-43.0692	13.0093
										-41.54	-36.3159	9.71942	-33.1116	5.52346	-26.8555	8.21144	-7.01904	2.74658			-36.3159	-26.0925	-42.0847	5.76881
										-41.52	-35.2478	12.075	-32.0435	3.89622	-31.9417	6.26746	-4.73022	3.66529			-35.2478	-27.3132	-44.0536	8.8058
										-41.5	-37.384	11.2719	-28.6865	4.32302	-33.1624	7.27602	-2.28882	3.29981			-37.384	-26.3977	-42.5769	5.19291
										-41.48	-36.9263	10.172	-29.1443	2.77889	-37.6384	6.81787	-5.79834	2.31746			-36.9263	-23.3459	-37.6547	0.72848
										-41.46	-36.3159	12.1087	-33.7219	3.21402	-32.1452	8.40819	-7.78198	1.2047			-36.3159	-25.9399	-41.8386	5.5227
										-41.44	-34.6375	10.6953	-34.1797	1.70826	-30.9245	6.99763	-7.47681	3.52717			-34.6375	-26.7029	-43.0692	8.43171
										-41.42	-41.0461	12.6058	-31.4331	5.09744	-29.2969	6.75076	-7.01904	3.38456			-41.0461	-24.4141	-39.3775	-1.66862
										-41.4	-36.3159	10.9764	-32.3486	4.2579	-32.3486	6.72311	-4.27246	2.57749			-36.3159	-28.0762	-45.2841	8.96823
										-41.38	-38.147	9.34489	-31.8909	4.14242	-29.2969	3.92401	-7.93457	0.65926			-38.147	-23.9563	-38.6392	0.49222
										-41.36	-35.4004	9.4883	-32.5012	4.42505	-32.959	4.93341	-4.88281	1.67152			-35.4004	-27.6184	-44.5458	9.14543
										-41.34	-32.5012	8.72957	-32.0435	4.91766	-31.7383	3.47061	-9.00269	3.34651			-32.5012	-23.0408	-37.1625	4.66131
										-41.32	-38.147	10.2298	-32.196	7.06258	-30.3141	0.88682	-4.42505	0.384			-38.147	-27.771	-44.7919	6.64496
										-41.3	-34.6375	8.19394	-32.3486	7.46278	-30.1107	1.589	-6.10352	2.64877			-34.6375	-26.2451	-42.3308	7.69338
										-41.28	-36.9263	8.52492	-34.6375	9.22074	-30.5176	3.71262	-4.42505	1.76853			-36.9263	-30.2124	-48.7297	11.8034
										-41.26	-34.79	8.85536	-36.9263	4.7179	-29.7038	5.13486	-5.95093	2.49642			-34.79	-30.9753	-49.9602	15.1702
										-41.24	-35.2478	10.7416	-38.6047	6.50903	-33.5693	5.82238	-9.76563	2.62522			-35.2478	-28.8391	-46.5147	11.2669
										-41.22	-32.5012	8.41819	-32.959	5.57729	-29.7038	5.13486	-8.69751	0.67668			-32.5012	-24.2615	-39.1314	6.63019
										-41.2	-35.553	9.76046	-32.6538	4.29782	-31.1279	4.767	-7.17163	4.1274			-35.553	-25.4822	-41.1003	5.54731
										-41.18	-36.9263	13.1863	-31.4331	3.29156	-33.3659	2.82642	-7.01904	2.01662			-36.9263	-24.4141	-39.3775	2.45125
										-41.16	-34.6375	8.48797	-32.6538	4.24695	-32.959	5.53819	-5.0354	2.24776			-34.6375	-27.6184	-44.5458	9.90837
										-41.14	-38.2996	9.60334	-32.959	4.84452	-29.9072	6.23436	-5.34058	2.53345			-38.2996	-27.6184	-44.5458	6.24626
										-41.12	-38.9099	9.32119	-32.196	4.31853	-28.6865	4.3302	-7.01904	1.37611			-38.9099	-25.177	-40.6081	1.69816
										-41.1	-36.0107	8.37613	-32.196	3.25243	-35.1969	2.26553	-5.64575	2.62965			-36.0107	-26.5503	-42.8231	6.81231
										-41.08	-36.4685	11.3076	-32.959	5.59951	-31.9417	4.93761	-3.50952	2.8122			-36.4685	-29.4495	-47.4991	11.0306
										-41.06	-39.0625	9.30995	-32.959	4.74742	-29.5003	6.39495	-2.89917	4.10477			-39.0625	-30.0598	-48.4836	9.42107
										-41.04	-44.0979	9.51566	-32.8064	5.41562	-29.5003	7.24181	-9.61304	3.34651			-44.0979	-23.1934	-37.4086	-6.68926
										-41.02	-37.9944	7.99061	-33.1116	2.68803	-30.1107	3.88159	-7.47681	1.62203			-37.9944	-25.6348	-41.3464	3.35201
										-41	-36.7737	10.2688	-31.4331	5.64644	-31.9417	3.52973	-4.27246	2.87363			-36.7737	-27.1606	-43.8075	7.03381
										-40.98	-41.3513	11.4387	-29.9072	4.54702	-27.8727	6.61449	-4.11987	2.11982			-41.3513	-25.7873	-41.5925	0.24119
										-40.96	-42.2668	10.6313	-32.8064	6.36921	-31.1279	8.68188	-4.57764	2.78028			-42.2668	-28.2288	-45.5303	3.26341
										-40.94	-34.9426	9.77317	-29.9072	2.49175	-30.721	9.41824	-5.64575	1.52333			-34.9426	-24.2615	-39.1314	4.18878
										-40.92	-38.7573	12.9319	-29.602	4.59794	-42.7246	4.93341	-7.62939	3.4929			-38.7573	-21.9727	-35.4398	-3.31756
										-40.9	-36.7737	12.5169	-25.9399	4.63157	-33.5693	9.38302	-9.76563	3.90021			-36.7737	-16.1743	-26.0876	-10.6861
										-40.88	-36.9263	9.50301	-31.4331	5.77688	-28.6865	9.38302	-3.66211	3.04157			-36.9263	-27.771	-44.7919	7.86566
										-40.86	-42.2668	13.3125	-28.0762	4.92081	-30.3141	6.90834	-6.71387	3.23927			-42.2668	-21.3623	-34.4553	-7.81152
										-40.84	-41.9617	11.7598	-30.2124	3.15676	-36.0107	6.01127	-7.01904	1.25827			-41.9617	-23.1934	-37.4086	-4.55303
										-40.82	-42.4194	10.6141	-30.8227	3.57199	-33.1624	5.30144	-8.54492	2.12895			-42.4194	-22.2778	-35.932	-6.48745
										-40.8	-43.4875	10.6808	-29.602	3.38456	-30.1107	8.81201	-5.64575	1.87089			-43.4875	-23.9563	-38.6392	-4.84836
										-40.78	-38.4522	12.1943	-33.1116	4.80187	-33.1624	9.70397	-5.49316	3.03134			-38.4522	-27.6184	-44.5458	6.09367
										-40.76	-43.335	10.0384	-32.196	3.95847	-38.2487	11.4422	-7.47681	1.15201			-43.335	-24.7192	-39.8697	-3.46522
										-40.74	-40.8935	10.7694	-30.9753	9.33118	-33.3659	7.40292	-2.59399	2.56995			-40.8935	-28.3814	-45.7764	4.88281
										-40.72	-41.9617	8.37382	-32.8064	8.11398	-36.4176	6.61449	-6.86646	2.59399			-41.9617	-25.9399	-41.8386	-0.12305
										-40.7	-38.9099	10.8309	-34.0271	7.30459	-34.1797	5.50446	-3.8147	4.49466			-38.9099	-30.2124	-48.7297	9.81977
										-40.68	-41.5039	9.93268	-34.79	7.93066	-32.959	7.53317	-8.23975	1.28271			-41.5039	-26.5503	-42.8231	1.31915
										-40.66	-37.9944	11.6351	-35.0952	5.77151	-31.1279	5.32092	-3.8147	2.31579			-37.9944	-31.2805	-50.4524	12.4581
										-40.64	-43.0298	5.57451	-31.1279	7.09602	-27.8727	5.91058	-5.18799	1.35337			-43.0298	-25.9399	-41.8386	-1.19117
										-40.62	-41.9617	10.2143	-27.4658	5.14895	-31.7383	1.86465	-4.11987	1.75089			-41.9617	-23.3459	-37.6547	-4.30692
										-40.6	-41.5039	10.8556	-30.2124	7.4106	-30.9245	8.69141	-8.54492	3.23927			-41.5039	-21.6675	-34.9475	-6.55636
										-40.58	-39.6728	12.9882	-33.8745	4.20287	-36.4176	6.92629	-5.95093	1.32731			-39.6728	-27.9236	-45.038	5.36519
										-40.56	-41.8091	9.88097	-36.9263	5.47335	-35.1969	9.06212	-4.11987	2.82322			-41.8091	-32.8064	-52.9135	11.1045
										-40.54	-45.0134	11.3651	-37.384	6.89353	-36.2142	4.59906	-0.61035	4.42943			-45.0134	-36.7737	-59.3124	14.299
										-40.52	-40.2832	11.2018	-32.959	5.34421	-32.1452	10.7886	-4.11987	4.32572			-40.2832	-28.8391	-46.5147	6.23149
										-40.5	-42.572	11.6724	-36.1633	4.55639	-35.4004	8.28671	-2.74658	2.26324			-42.572	-33.4168	-53.898	11.326
										-40.48	-42.4194	13.9905	-35.0952	6.82621	-41.3005	9.86892	-4.88281	1.77947			-42.4194	-30.2124	-48.7297	6.31025
										-40.46	-42.572	10.6137	-31.4331	5.51291	-37.8418	9.82268	-4.57764	2.5227			-42.572	-26.8555	-43.3153	0.74325
										-40.44	-42.8772	10.3081	-31.7383	5.0577	-39.6728	6.58313	-6.71387	2.24257			-42.8772	-25.0244	-40.362	-2.51524
										-40.42	-43.1824	9.42717	-34.4849	5.50727	-36.4176	8.05366	-4.42505	2.55784			-43.1824	-30.0598	-48.4836	5.3012
										-40.4	-34.3323	11.773	-32.196	5.15121	-37.4349	4.53106	-7.78198	0.52119			-34.3323	-24.4141	-39.3775	5.04524
										-40.38	-38.7573	9.59081	-35.0952	4.55725	-39.6728	10.5068	-4.27246	1.31851			-38.7573	-30.8227	-49.7141	10.9568
										-40.36	-39.2151	11.0634	-36.1633	7.21479	-38.8591	8.66279	-7.17163	0.67668			-39.2151	-28.9917	-46.7608	7.54572
										-40.34	-43.4875	8.79335	-38.147	5.43921	-39.4694	7.47802	-6.56128	2.95222			-43.4875	-31.5857	-50.9447	7.45712
										-40.32	-42.4194	12.0754	-31.7383	5.25044	-31.3314	4.81022	-9.61304	1.88741			-42.4194	-22.1252	-35.6859	-6.73356
										-40.3	-42.4194	11.1671	-32.0435	5.47335	-34.3831	6.87229	-1.67847	4.36856			-42.4194	-30.365	-48.9758	6.55636
										-40.28	-40.4358	13.8922	-36.6211	5.75265	-33.5693	5.59396	-1.2207	2.62522			-40.4358	-35.4004	-57.0974	16.6616
										-40.26	-43.4875	10.2082	-37.8418	6.38686	-35.4004	9.82268	-3.96729	3.77482			-43.4875	-33.8745	-54.6363	11.1488
										-40.24	-46.2341	11.4387	-36.4685	6.03382	-37.2315	7.07411	-9.46045	2.97449			-46.2341	-27.0081	-43.5614	-2.67275
										-40.22	-44.2505	11.1448	-36.7737	5.41562	-37.6384	9.99396	-7.93457	3.38915			-44.2505	-28.8391	-46.5147	2.26421
										-40.2	-42.572	15.5018	-32.5012	3.40172	-37.8418	8.80262	2.44141	2.47926			-42.572	-34.9426	-56.3591	13.7871
										-40.18	-46.6919	14.3368	-34.3323	5.55149	-37.2315	11.4241	-6.56128	3.69061			-46.6919	-27.771	-44.7919	-1.89997
										-40.16	-45.3186	11.4793	-37.6892	5.98215	-40.6901	9.66551	-6.2561	2.28882			-45.3186	-31.4331	-50.6986	5.37995
										-40.14	-45.7764	14.7182	-36.0107	6.34785	-39.8763	8.2064	-9.15527	2.25638			-45.7764	-26.8555	-43.3153	-2.4611
										-40.12	-41.9617	12.1621	-36.4685	5.61266	-34.9935	4.46202	-5.64575	3.67375			-41.9617	-30.8227	-49.7141	7.75245
										-40.1	-39.3677	11.9253	-37.8418	4.8637	-38.0453	5.27796	-5.79834	3.84004			-39.3677	-32.0435	-51.683	12.3153
										-40.08	-43.9453	15.0209	-36.1633	6.43709	-32.7555	2.99701	-4.88281	2.47926			-43.9453	-31.2805	-50.4524	6.50714
										-40.06	-44.8608	9.60375	-38.7573	4.82203	-36.4176	7.33551	-4.57764	2.31746			-44.8608	-34.1797	-55.1285	10.2677
										-40.04	-42.8772	11.7466	-35.4004	3.41652	-37.6384	6.51995	-4.57764	2.07729			-42.8772	-30.8227	-49.7141	6.83692
										-40.02	-41.1987	10.7507	-34.79	4.54018	-40.8935	7.98138	-5.0354	2.74517			-41.1987	-29.7546	-47.9913	6.79262
										-40	-38.9099	12.4472	-36.7737	4.87247	-39.6728	4.767	-4.11987	4.38275			-38.9099	-32.6538	-52.6674	13.7575
										-39.98	-39.5203	12.7965	-36.7737	4.32572	-37.8418	8.80262	-9.91821	2.74517			-39.5203	-26.8555	-43.3153	3.79501
										-39.96	-45.166	13.093	-33.7219	8.05639	-34.1797	3.71262	-4.57764	1.93813			-45.166	-29.1443	-47.0069	1.8409
										-39.94	-46.8445	13.78	-33.2642	9.02722	-34.5866	7.42803	-3.35693	1.01215			-46.8445	-29.9072	-48.2375	1.39298
										-39.92	-44.4031	12.3244	-32.959	6.5595	-36.4176	5.48562	-4.42505	4.94206			-44.4031	-28.5339	-46.0225	1.6194
										-39.9	-41.1987	13.0965	-36.1633	9.00613	-36.0107	8.24163	-10.6812	2.6193			-41.1987	-25.4822	-41.1003	-0.09844
										-39.88	-41.0461	8.12927	-38.147	5.46199	-33.3659	6.0456	-7.01904	3.0972			-41.0461	-31.1279	-50.2063	9.1602
										-39.86	-41.1987	14.123	-36.7737	6.1611	-33.1624	3.27423	-2.74658	1.88946			-41.1987	-34.0271	-54.8824	13.6837
										-39.84	-42.572	13.4147	-35.7056	5.33549	-36.2142	8.81201	-4.88281	1.9301			-42.572	-30.8227	-49.7141	7.1421
										-39.82	-43.335	12.9667	-39.2151	8.51353	-37.8418	6.52629	-6.2561	1.15201			-43.335	-32.959	-53.1596	9.82469
										-39.8	-41.3513	11.9769	-33.5693	6.12889	-40.2832	7.96581	-6.10352	2.1865			-41.3513	-27.4658	-44.2997	2.94839
										-39.78	-45.166	11.5618	-36.9263	4.0601	-32.3486	4.89551	-5.64575	0.97704			-45.166	-31.2805	-50.4524	5.28643
										-39.76	-43.4875	11.938	-35.553	5.06	-35.8073	5.34808	-3.8147	3.29038			-43.4875	-31.7383	-51.1908	7.70323
										-39.74	-44.2505	10.7968	-34.79	8.14692	-37.4349	6.90834	-2.13623	1.93813			-44.2505	-32.6538	-52.6674	8.41694
										-39.72	-43.0298	10.8427	-36.3159	4.11327	-44.3522	8.03823	-3.50952	2.39487			-43.0298	-32.8064	-52.9135	9.88376
										-39.7	-36.6211	11.9162	-41.5039	5.69843	-37.6384	6.50087	-5.79834	2.37044			-36.6211	-35.7056	-57.5896	20.9685
										-39.68	-37.5366	11.2059	-35.4004	5.98539	-39.6728	5.53819	-2.28882	2.43345			-37.5366	-33.1116	-53.4058	15.8691
										-39.66	-42.1143	12.0663	-35.7056	6.17683	-39.4694	5.91058	-4.27246	0.9967			-42.1143	-31.4331	-50.6986	8.5843
										-39.64	-40.4358	11.6883	-39.0625	6.28889	-36.6211	5.08219	-4.88281	1.94612			-40.4358	-34.1797	-55.1285	14.6927
										-39.62	-42.8772	11.6244	-37.8418	6.40627	-33.3659	5.47429	-4.11987	2.32915			-42.8772	-33.7219	-54.3902	11.513
										-39.6	-34.6375	10.9789	-41.6565	4.53591	-37.8418	5.80102	-4.27246	1.63395			-34.6375	-37.384	-60.2968	25.6594
										-39.58	-40.8935	10.8613	-39.2151	4.96087	-33.3659	4.88705	-5.79834	2.44776			-40.8935	-33.4168	-53.898	13.0044
										-39.56	-39.0625	9.52422	-39.6728	4.03325	-37.4349	5.65285	-2.44141	1.61484			-39.0625	-37.2315	-60.0507	20.9882
										-39.54	-45.166	9.97634	-32.959	5.02692	-32.7555	5.65285	-6.10352	2.40296			-45.166	-26.8555	-43.3153	-1.85074
										-39.52	-40.5884	8.79379	-36.3159	5.8781	-38.4522	5.53819	-6.56128	2.28882			-40.5884	-29.7546	-47.9913	7.40297
										-39.5	-41.1987	11.1114	-36.0107	3.12215	-36.2142	7.27602	-1.52588	4.93656			-41.1987	-34.4849	-55.6208	14.422
										-39.48	-39.0625	11.7165	-36.9263	4.41891	-40.2832	4.00234	-4.27246	4.61479			-39.0625	-32.6538	-52.6674	13.6049
										-39.46	-41.0461	13.2705	-38.9099	2.26153	-37.028	6.92629	-4.11987	1.3505			-41.0461	-34.79	-56.113	15.0668
										-39.44	-43.4875	12.2941	-37.0789	5.75467	-37.4349	8.32657	-5.64575	1.00831			-43.4875	-31.4331	-50.6986	7.21101
										-39.42	-41.3513	11.1501	-32.959	2.45409	-38.0453	6.99763	-7.01904	2.82459			-41.3513	-25.9399	-41.8386	0.4873
										-39.4	-44.4031	11.7043	-36.3159	4.29059	-39.2659	0.8138	-5.18799	2.49797			-44.4031	-31.1279	-50.2063	5.80326
										-39.38	-42.7246	9.85738	-35.8582	3.69901	-39.4694	6.96205	-0.30518	6.17683			-42.7246	-35.553	-57.3435	14.6189
										-39.36	-41.5039	10.5157	-34.6375	3.06571	-42.1143	5.80102	-2.74658	1.82256			-41.5039	-31.8909	-51.4369	9.93298
										-39.34	-45.3186	10.3861	-32.0435	4.09057	-38.8591	4.2041	-5.49316	4.38718			-45.3186	-26.5503	-42.8231	-2.49555
										-39.32	-45.166	11.4268	-33.5693	3.08212	-35.4004	2.66046	-3.96729	2.13623			-45.166	-29.602	-47.7452	2.57923
										-39.3	-44.0979	10.7214	-32.3486	4.3659	-40.2832	7.35805	1.2207	1.84793			-44.0979	-33.5693	-54.1441	10.0462
										-39.28	-43.335	11.1574	-39.6728	5.00836	-36.4176	8.13039	-3.20435	4.26064			-43.335	-36.4685	-58.8202	15.4852
										-39.26	-43.9453	8.72824	-34.0271	2.64143	-43.7419	4.73214	-5.79834	1.4422			-43.9453	-28.2288	-45.5303	1.58495
										-39.24	-45.6238	11.5198	-37.2315	4.75396	-41.5039	7.35805	-4.11987	1.15201			-45.6238	-33.1116	-53.4058	7.78198
										-39.22	-45.4712	11.36	-36.9263	4.58441	-38.4522	4.84452	-4.88281	3.67902			-45.4712	-32.0435	-51.683	6.2118
										-39.2	-45.3186	11.346	-36.4685	6.50903	-35.6038	5.41729	-6.71387	0.74752			-45.3186	-29.7546	-47.9913	2.67275
										-39.18	-46.8445	10.6079	-35.8582	4.32572	-36.4176	8.79085	-2.89917	1.99923			-46.8445	-32.959	-53.1596	6.31517
										-39.16	-47.9126	13.4981	-36.7737	6.27592	-39.6728	5.86488	-5.49316	3.27739			-47.9126	-31.2805	-50.4524	2.53985
										-39.14	-45.6238	12.5069	-39.2151	4.40395	-41.3005	4.69261	-6.10352	2.11432			-45.6238	-33.1116	-53.4058	7.78198
										-39.12	-46.8445	11.9873	-34.9426	2.42066	-40.2832	8.07419	-6.56128	1.69686			-46.8445	-28.3814	-45.7764	-1.06812
										-39.1	-45.6238	14.5108	-36.9263	6.83984	-37.6384	6.50087	-4.27246	1.88123			-45.6238	-32.6538	-52.6674	7.04365
										-39.08	-50.6592	16.7152	-37.6892	3.41083	-40.4866	8.50365	-6.2561	2.74517			-50.6592	-31.4331	-50.6986	0.03938
										-39.06	-47.3023	16.6118	-37.2315	4.04094	-41.097	9.05526	-2.44141	1.63395			-47.3023	-34.79	-56.113	8.81072
										-39.04	-53.1006	14.2292	-32.5012	2.07542	-36.8245	5.30144	-8.08716	1.71506			-53.1006	-24.4141	-39.3775	-13.7231
										-39.02	-53.8635	14.7863	-37.5366	3.50177	-39.2659	4.78433	-3.50952	2.17761			-53.8635	-34.0271	-54.8824	1.01889
										-39	-51.4221	13.6168	-37.5366	1.80544	-37.2315	5.86488	-3.20435	1.52333			-51.4221	-34.3323	-55.3746	3.95252
										-38.98	-45.166	12.7177	-36.0107	5.85959	-35.8073	6.61449	-0.30518	2.26324			-45.166	-35.7056	-57.5896	12.4236
										-38.96	-49.4385	13.2953	-37.6892	3.99749	-40.8935	6.86024	-5.0354	1.12474			-49.4385	-32.6538	-52.6674	3.22896
										-38.94	-47.6074	13.6592	-38.7573	4.94284	-39.4694	8.05366	-7.01904	2.39649			-47.6074	-31.7383	-51.1908	3.58335
										-38.92	-46.3867	14.5442	-36.0107	4.03325	-40.2832	10.1949	-4.88281	2.55328			-46.3867	-31.1279	-50.2063	3.81962
										-38.9	-43.7927	11.8519	-37.0789	3.1358	-39.4694	6.99763	-3.35693	3.31037			-43.7927	-33.7219	-54.3902	10.5975
										-38.88	-50.354	14.0833	-38.4522	5.89129	-36.2142	7.39452	-5.34058	2.39487			-50.354	-33.1116	-53.4058	3.05176
										-38.86	-50.354	16.0839	-40.1306	3.87926	-40.0797	9.29882	-4.27246	1.38735			-50.354	-35.8582	-57.8357	7.48173
										-38.84	-54.4739	12.6746	-41.6565	2.19182	-42.3177	5.6198	-5.34058	2.53345			-54.4739	-36.3159	-58.5741	4.10018
										-38.82	-50.0488	14.5528	-35.8582	4.85332	-38.6556	4.2041	-3.66211	1.05716			-50.0488	-32.196	-51.9291	1.88028
										-38.8	-50.8118	13.6214	-37.0789	3.29038	-36.2142	7.6097	-5.18799	0.94883			-50.8118	-31.8909	-51.4369	0.62512
										-38.78	-50.5066	16.7196	-38.4522	4.40836	-37.028	4.88705	-7.47681	2.26153			-50.5066	-30.9753	-49.9602	-0.54636
										-38.76	-49.1333	12.9247	-38.9099	4.42505	-36.6211	6.41111	-4.27246	0.49835			-49.1333	-34.6375	-55.8669	6.73356
										-38.74	-49.8962	11.7704	-36.1633	4.48774	-43.7419	4.54474	-5.18799	1.33023			-49.8962	-30.9753	-49.9602	0.06399
										-38.72	-51.4221	10.4754	-38.4522	4.42242	-39.0625	3.9712	-1.37329	1.12474			-51.4221	-37.0789	-59.8046	8.38249
										-38.7	-46.8445	11.2967	-42.2668	4.28968	-35.4004	3.71262	-2.44141	2.93773			-46.8445	-39.8254	-64.2346	17.3901
										-38.68	-50.0488	14.6039	-35.2478	4.11987	-34.9935	7.88223	-4.57764	1.90582			-50.0488	-30.6702	-49.468	-0.58082
										-38.66	-48.9807	11.9692	-36.9263	7.04993	-40.6901	6.26746	-10.2234	0.29218			-48.9807	-26.7029	-43.0692	-5.91155
										-38.64	-48.9807	8.5608	-36.6211	6.79202	-37.4349	4.2041	-5.0354	0.57769			-48.9807	-31.5857	-50.9447	1.96395
										-38.62	-52.1851	8.73357	-37.384	6.96521	-42.3177	4.78433	-3.96729	1.12819			-52.1851	-33.4168	-53.898	1.71292
										-38.6	-47.9126	12.8234	-35.0952	5.60782	-38.2487	8.2667	-6.56128	2.03005			-47.9126	-28.5339	-46.0225	-1.89012
										-38.58	-44.5557	10.0693	-39.2151	3.69901	-43.1315	8.37119	-7.47681	3.29038			-44.5557	-31.7383	-51.1908	6.63511
										-38.56	-51.5747	12.9247	-39.2151	5.49528	-37.8418	5.11871	-4.57764	1.42052			-51.5747	-34.6375	-55.8669	4.29215
										-38.54	-51.7273	12.9724	-40.5884	7.53111	-41.9108	5.39432	-5.95093	2.67646			-51.7273	-34.6375	-55.8669	4.13956
										-38.52	-49.8962	13.2212	-42.2668	6.22626	-40.6901	4.30624	-7.47681	1.75089			-49.8962	-34.79	-56.113	6.21673
										-38.5	-52.4902	13.4485	-41.8091	4.41891	-40.0797	8.37119	-4.42505	1.90378			-52.4902	-37.384	-60.2968	7.80659
										-38.48	-48.0652	15.5517	-41.3513	3.71576	-40.2832	7.63143	-8.08716	4.45302			-48.0652	-33.2642	-53.6519	5.58669
										-38.46	-45.7764	10.6971	-38.6047	4.5632	-40.8935	7.96581	-3.20435	5.25266			-45.7764	-35.4004	-57.0974	11.321
										-38.44	-51.7273	12.3621	-34.1797	5.03925	-41.3005	5.13486	-1.98364	0.91128			-51.7273	-32.196	-51.9291	0.20181
										-38.42	-48.8281	10.361	-37.9944	4.08962	-37.2315	3.07204	-4.11987	3.04539			-48.8281	-33.8745	-54.6363	5.80818
										-38.4	-51.1169	15.6155	-35.7056	4.46086	-39.8763	7.6097	-6.71387	2.28373			-51.1169	-28.9917	-46.7608	-4.35614
										-38.38	-49.8962	13.0416	-43.0298	4.82203	-37.028	6.51995	-9.30786	3.29981			-49.8962	-33.7219	-54.3902	4.49396
										-38.36	-48.523	16.0123	-40.1306	6.50903	-41.5039	8.21144	-2.59399	1.46092			-48.523	-37.5366	-60.5429	12.02
										-38.34	-50.6592	14.0469	-39.8254	6.31537	-42.1143	4.88281	-5.95093	2.66483			-50.6592	-33.8745	-54.6363	3.97713
										-38.32	-50.6592	10.7406	-40.5884	4.14335	-40.8935	7.79245	-6.10352	2.47926			-50.6592	-34.4849	-55.6208	4.96157
										-38.3	-51.8799	12.5382	-41.0461	5.16325	-34.9935	5.19496	-1.67847	4.27518			-51.8799	-39.3677	-63.4963	11.6164
										-38.28	-45.3186	11.6644	-36.7737	4.69068	-39.8763	7.32704	-4.27246	2.51654			-45.3186	-32.5012	-52.4213	7.10272
										-38.26	-49.8962	14.759	-38.4522	4.9145	-39.4694	7.42803	-3.66211	1.4314			-49.8962	-34.79	-56.113	6.21673
										-38.24	-51.1169	9.9401	-36.6211	4.9397	-42.3177	9.9753	-3.66211	2.22869			-51.1169	-32.959	-53.1596	2.04271
										-38.22	-55.3894	12.4672	-41.5039	3.51505	-32.5521	5.38279	-2.74658	2.6193			-55.3894	-38.7573	-62.5118	7.12241
										-38.2	-48.2178	11.3887	-41.6565	5.39264	-37.028	6.87229	-8.39233	3.05557			-48.2178	-33.2642	-53.6519	5.4341
										-38.18	-49.8962	14.5621	-39.978	5.164	-34.79	5.67113	-3.50952	1.56356			-49.8962	-36.4685	-58.8202	8.92393
										-38.16	-49.8962	13.3381	-37.9944	2.92051	-39.4694	6.96205	-5.34058	0.45776			-49.8962	-32.6538	-52.6674	2.77119
										-38.14	-56.7627	14.6506	-43.9453	4.99594	-30.3141	7.59337	0.76294	1.41778			-56.7627	-44.7082	-72.1101	15.3474
										-38.12	-55.9998	12.8907	-37.0789	3.50066	-37.6384	8.73417	-7.17163	4.21669			-55.9998	-29.9072	-48.2375	-7.76229
										-38.1	-55.3894	12.7332	-37.2315	3.96337	-38.0453	4.48976	-7.93457	1.08613			-55.3894	-29.2969	-47.253	-8.13638
										-38.08	-52.3376	13.9546	-44.0979	4.73678	-39.4694	5.30144	-2.59399	1.15201			-52.3376	-41.5039	-66.9418	14.6041
										-38.06	-52.7954	13.9638	-46.8445	4.18714	-36.0107	6.72311	-3.96729	1.77072			-52.7954	-42.8772	-69.1568	16.3614
										-38.04	-55.542	12.5457	-40.5884	3.57199	-37.6384	8.2667	0.15259	0.62914			-55.542	-40.741	-65.7112	10.1692
										-38.02	-57.9834	16.6314	-37.9944	4.36856	-42.3177	4.81022	-4.73022	0.91128			-57.9834	-33.2642	-53.6519	-4.33153
										-38	-56.3049	14.0279	-40.4358	4.84051	-43.7419	7.92935	-8.8501	4.38364			-56.3049	-31.5857	-50.9447	-5.36026
										-37.98	-55.9998	15.3164	-39.5203	3.95847	-41.097	4.46202	-4.57764	1.68078			-55.9998	-34.9426	-56.3591	0.35932
										-37.96	-51.1169	12.0467	-37.384	3.03518	-44.7591	5.46294	-0.15259	1.88741			-51.1169	-37.2315	-60.0507	8.93377
										-37.94	-54.6265	13.8298	-38.7573	5.14593	-39.0625	3.9712	-2.28882	1.85422			-54.6265	-36.4685	-58.8202	4.19371
										-37.92	-56.6101	12.18	-38.6047	6.6599	-44.5557	6.41111	-5.0354	2.11982			-56.6101	-33.5693	-54.1441	-2.46602
										-37.9	-55.3894	14.4916	-41.0461	5.4556	-40.4866	6.95313	-5.49316	3.29628			-55.3894	-35.553	-57.3435	1.95411
										-37.88	-56.7627	14.64	-42.2668	5.17526	-42.9281	8.81201	-1.98364	1.82043			-56.7627	-40.2832	-64.9729	8.21021
										-37.86	-56.1523	12.6295	-38.147	3.12712	-41.7074	9.08948	-7.01904	0.39398			-56.1523	-31.1279	-50.2063	-5.94601
										-37.84	-54.779	14.019	-39.2151	2.42066	-43.1315	8.97952	-2.44141	0.86317			-54.779	-36.7737	-59.3124	4.53334
										-37.82	-55.8472	15.2231	-40.8935	3.51505	-47.2005	6.63324	-6.56128	4.09721			-55.8472	-34.3323	-55.3746	-0.47253
										-37.8	-57.2205	17.0869	-41.9617	3.42899	-41.5039	7.94239	-1.37329	3.14568			-57.2205	-40.5884	-65.4651	8.24467
										-37.78	-52.6428	14.5919	-37.384	4.01299	-42.5212	8.34891	-8.08716	1.95209			-52.6428	-29.2969	-47.253	-5.3898
										-37.76	-57.0679	13.4935	-39.978	3.63232	-43.335	9.81003	-3.8147	1.75089			-57.0679	-36.1633	-58.328	1.26008
										-37.74	-58.5938	13.3046	-39.5203	5.35799	-37.028	9.01403	-8.69751	0.29218			-58.5938	-30.8227	-49.7141	-8.87963
										-37.72	-61.4929	18.1374	-44.4031	4.01299	-41.7074	7.88223	-3.8147	1.90378			-61.4929	-40.5884	-65.4651	3.97221
										-37.7	-60.8826	14.545	-37.384	4.11987	-44.1488	10.9995	-6.71387	2.66046			-60.8826	-30.6702	-49.468	-11.4146
										-37.68	-58.5938	15.9141	-43.9453	4.54702	-40.2832	6.52629	-1.98364	0.67668			-58.5938	-41.9617	-67.6801	9.08636
										-37.66	-59.6619	14.1753	-41.3513	4.48774	-40.2832	11.0764	-6.56128	1.67847			-59.6619	-34.79	-56.113	-3.5489
										-37.64	-57.2205	14.0809	-39.978	5.37028	-41.9108	5.90007	-4.27246	1.02737			-57.2205	-35.7056	-57.5896	0.36916
										-37.62	-54.0161	14.8724	-39.5203	5.6677	-39.2659	6.63324	-2.59399	3.86322			-54.0161	-36.9263	-59.5585	5.54239
										-37.6	-60.1196	15.6177	-43.9453	5.98539	-41.7074	7.53591	-4.73022	3.03518			-60.1196	-39.2151	-63.2501	3.13051
										-37.58	-58.5938	16.3224	-41.8091	4.24695	-39.6728	6.72311	-0.30518	2.5472			-58.5938	-41.5039	-66.9418	8.34803
										-37.56	-61.1877	12.9268	-43.4875	8.7189	-42.1143	5.21485	5.55112e-17	0.89841			-61.1877	-43.4875	-70.1412	8.95346
										-37.54	-61.7981	15.2412	-42.8772	3.41992	-40.4866	7.27602	-5.64575	1.80329			-61.7981	-37.2315	-60.0507	-1.74738
										-37.52	-61.6455	16.2691	-39.3677	5.51291	-39.6728	8.63886	-8.39233	1.90378			-61.6455	-30.9753	-49.9602	-11.6853
										-37.5	-56.4575	14.2912	-38.6047	3.12588	-41.3005	9.79314	-3.35693	1.35337			-56.4575	-35.2478	-56.8513	0.39378
										-37.48	-60.5774	13.834	-43.335	5.69843	-40.0797	6.92629	-5.34058	0.52119			-60.5774	-37.9944	-61.2813	0.70387
										-37.46	-58.136	16.0178	-45.0134	3.19464	-39.6728	9.18236	-8.54492	3.03134			-58.136	-36.4685	-58.8202	0.68418
										-37.44	-60.8826	16.2373	-43.1824	4.91055	-40.0797	8.35634	-12.5122	1.12819			-60.8826	-30.6702	-49.468	-11.4146
										-37.42	-58.8989	14.2412	-45.166	4.74742	-41.9108	9.8815	-6.40869	2.06229			-58.8989	-38.7573	-62.5118	3.61289
										-37.4	-57.8308	17.1974	-41.0461	4.62403	-41.5039	6.35274	-7.32422	2.00891			-57.8308	-33.7219	-54.3902	-3.44061
										-37.38	-59.8145	14.4886	-45.3186	4.87884	-41.3005	6.96205	0.61035	2.31075			-59.8145	-45.929	-74.079	14.2645
										-37.36	-60.1196	14.7971	-45.166	6.16425	-39.0625	8.86587	-7.93457	2.25638			-60.1196	-37.2315	-60.0507	-0.06891
										-37.34	-58.7463	13.8317	-48.2178	5.25635	-40.6901	7.31008	-4.27246	4.19177			-58.7463	-43.9453	-70.8795	12.1332
										-37.32	-57.8308	14.1139	-41.9617	4.87247	-48.8281	8.39095	-3.66211	2.11432			-57.8308	-38.2996	-61.7735	3.94267
										-37.3	-56.6101	14.2104	-42.8772	6.11051	-45.5729	6.87229	-5.0354	1.48202			-56.6101	-37.8418	-61.0352	4.42505
										-37.28	-60.8826	16.5685	-43.9453	5.89129	-45.3695	9.05526	-4.42505	0.57769			-60.8826	-39.5203	-63.7424	2.85979
										-37.26	-57.5256	15.6493	-48.2178	5.43064	-45.9798	6.0661	-2.13623	0.30518			-57.5256	-46.0815	-74.3251	16.7994
										-37.24	-58.136	16.983	-44.0979	3.92698	-44.5557	7.53317	-5.34058	3.38342			-58.136	-38.7573	-62.5118	4.37583
										-37.22	-63.0188	14.8094	-43.9453	3.47954	-46.3867	9.77198	-4.42505	0.87655			-63.0188	-39.5203	-63.7424	0.72356
										-37.2	-61.3403	15.7858	-47.76	6.30553	-48.4212	10.8974	-4.73022	3.37423			-61.3403	-43.0298	-69.4029	8.06255
										-37.18	-60.5774	17.1449	-44.2505	7.9911	-45.166	8.33154	-1.98364	1.30371			-60.5774	-42.2668	-68.1723	7.59494
										-37.16	-58.2886	13.8163	-51.4221	4.19455	-44.1488	6.02502	-6.40869	2.17939			-58.2886	-45.0134	-72.6023	14.3137
										-37.14	-60.1196	16.0645	-49.5911	4.55639	-48.4212	7.85066	-7.01904	3.04667			-60.1196	-42.572	-68.6646	8.54492
										-37.12	-62.2559	16.0074	-45.166	4.1471	-46.1833	11.1006	-6.10352	1.29475			-62.2559	-39.0625	-63.004	0.74817
										-37.1	-61.4929	16.4595	-48.8281	6.34296	-52.0833	8.13802	-9.46045	2.00117			-61.4929	-39.3677	-63.4963	2.00333
										-37.08	-61.9507	14.7677	-49.4385	4.8637	-50.2523	9.09631	-6.86646	1.90378			-61.9507	-42.572	-68.6646	6.71387
										-37.06	-63.324	17.7446	-46.9971	6.03703	-43.5384	10.6962	-1.52588	1.6052			-63.324	-45.4712	-73.3406	10.0167
										-37.04	-62.8662	14.7013	-49.2859	3.7902	-42.5212	9.38522	-2.13623	2.2077			-62.8662	-47.1497	-76.0478	13.1816
										-37.02	-59.8145	13.5543	-49.2859	8.25809	-48.6247	8.40819	-4.88281	1.29475			-59.8145	-44.4031	-71.6179	11.8034
										-37	-55.8472	15.4519	-44.8608	3.40286	-48.0143	3.61662	-3.20435	1.37329			-55.8472	-41.6565	-67.1879	11.3407
										-36.98	-61.0352	14.4457	-45.4712	6.88057	-44.1488	7.12077	-8.08716	2.94169			-61.0352	-37.384	-60.2968	-0.73833
										-36.96	-64.2395	16.45	-48.8281	5.57729	-47.404	6.22771	-4.27246	3.68745			-64.2395	-44.5557	-71.864	7.62447
										-36.94	-61.1877	15.7993	-45.6238	6.19126	-47.6074	7.96581	-6.2561	2.62965			-61.1877	-39.3677	-63.4963	2.30851
										-36.92	-60.8826	13.0962	-47.4548	7.23198	-50.6592	11.0033	-8.8501	3.07708			-60.8826	-38.6047	-62.2657	1.38314
										-36.9	-57.8308	13.7191	-45.929	5.59049	-43.9453	12.9379	-1.83105	3.00046			-57.8308	-44.0979	-71.1256	13.2948
										-36.88	-61.7981	12.4422	-45.929	6.14597	-43.7419	8.13039	-2.13623	1.12819			-61.7981	-43.7927	-70.6334	8.83533
										-36.86	-59.6619	16.2009	-47.1497	6.78001	-43.1315	9.25868	-4.27246	0.74752			-59.6619	-42.8772	-69.1568	9.4949
										-36.84	-59.6619	15.6294	-51.4221	7.90468	-47.404	9.56867	-4.88281	0.55717			-59.6619	-46.5393	-75.0634	15.4015
										-36.82	-61.0352	13.7091	-48.3704	5.97176	-49.8454	9.45771	-7.78198	1.17865			-61.0352	-40.5884	-65.4651	4.42997
										-36.8	-62.561	13.8746	-46.9971	8.64246	-41.097	10.36	-2.74658	1.83951			-62.561	-44.2505	-71.3718	8.81072
										-36.78	-62.561	15.9501	-51.7273	7.13257	-45.9798	9.99396	-6.86646	4.29691			-62.561	-44.8608	-72.3562	9.79516
										-36.76	-65.4602	16.7381	-52.6428	6.4947	-50.0488	13.4462	-5.0354	3.23328			-65.4602	-47.6074	-76.7862	11.326
										-36.74	-62.8662	15.3622	-53.4058	7.81035	-50.0488	12.273	-5.34058	0.91128			-62.8662	-48.0652	-77.5245	14.6583
										-36.72	-58.2886	16.0026	-51.1169	4.46694	-44.7591	12.4903	-3.8147	2.582			-58.2886	-47.3023	-76.2939	18.0054
										-36.7	-60.1196	14.1142	-50.6592	4.50587	-41.097	7.56059	-6.2561	1.73307			-60.1196	-44.4031	-71.6179	11.4982
										-36.68	-64.8499	15.286	-53.4058	4.24695	-44.5557	11.7879	-5.18799	0.76801			-64.8499	-48.2178	-77.7706	12.9207
										-36.66	-64.6973	13.0621	-57.8308	6.37895	-50.6592	10.328	-5.34058	2.26153			-64.6973	-52.4902	-84.6617	19.9644
										-36.64	-64.3921	12.8814	-51.2695	7.62736	-45.9798	9.38522	-3.35693	2.07729			-64.3921	-47.9126	-77.2784	12.8863
										-36.62	-61.4929	13.3823	-50.8118	5.92479	-48.0143	9.38522	-7.32422	2.60146			-61.4929	-43.4875	-70.1412	8.64829
										-36.6	-61.0352	14.2423	-53.2532	6.21628	-47.2005	13.7942	-5.34058	3.07582			-61.0352	-47.9126	-77.2784	16.2432
										-36.58	-63.7817	14.2281	-49.7437	5.2652	-44.9626	9.17108	-3.35693	2.13623			-63.7817	-46.3867	-74.8173	11.0356
										-36.56	-64.3921	11.7628	-54.9316	5.91233	-45.3695	9.66551	-5.79834	0.88097			-64.3921	-49.1333	-79.2473	14.8552
										-36.54	-68.2068	13.5253	-50.5066	3.64831	-48.0143	6.74462	-2.44141	1.29475			-68.2068	-48.0652	-77.5245	9.31771
										-36.52	-65.155	15.0155	-52.4902	3.32441	-45.7764	8.39095	-1.67847	2.21997			-65.155	-50.8118	-81.9545	16.7994
										-36.5	-63.9343	17.1032	-55.0842	5.31727	-43.9453	7.19594	-3.05176	4.00234			-63.9343	-52.0325	-83.9233	19.989
										-36.48	-65.918	18.4608	-52.7954	4.63827	-49.4385	10.7174	-2.74658	1.82256			-65.918	-50.0488	-80.7239	14.8059
										-36.46	-73.3948	15.2616	-52.6428	2.94169	-44.7591	6.61449	-3.66211	2.25638			-73.3948	-48.9807	-79.0011	5.60637
										-36.44	-74.4629	16.3604	-51.5747	5.49034	-46.7936	8.35634	-5.64575	1.67847			-74.4629	-45.929	-74.079	-0.38393
										-36.42	-71.5637	18.2483	-48.2178	2.11432	-47.404	9.72315	-6.56128	2.03005			-71.5637	-41.6565	-67.1879	-4.37583
										-36.4	-62.8662	14.2095	-47.9126	2.15071	-50.0488	9.54051	-9.00269	1.17865			-62.8662	-38.9099	-62.7579	-0.10829
										-36.38	-68.8171	15.7462	-45.929	4.40395	-45.9798	8.66279	-2.89917	1.41778			-68.8171	-43.0298	-69.4029	0.58574
										-36.36	-70.0378	12.9771	-48.6755	6.6225	-49.6419	11.884	-6.10352	3.94767			-70.0378	-42.572	-68.6646	-1.37329
										-36.34	-70.9534	17.6446	-52.1851	4.17322	-50.4557	9.79314	-1.83105	1.88123			-70.9534	-50.354	-81.2161	10.2628
										-36.32	-69.5801	14.08	-50.2014	3.10595	-48.8281	8.46462	-7.62939	3.19586			-69.5801	-42.572	-68.6646	-0.91553
										-36.3	-68.2068	18.2569	-51.8799	3.32441	-45.9798	11.8054	-3.20435	1.80329			-68.2068	-48.6755	-78.5089	10.3021
										-36.28	-70.0378	16.1722	-52.0325	2.83419	-45.3695	8.66279	-4.88281	2.09959			-70.0378	-47.1497	-76.0478	6.00999
										-36.26	-74.0051	17.1938	-51.1169	4.05149	-47.6074	10.6942	-3.50952	4.66413			-74.0051	-47.6074	-76.7862	2.78104
										-36.24	-73.7	15.4797	-52.3376	7.36806	-46.5902	7.6097	-7.32422	3.51505			-73.7	-45.0134	-72.6023	-1.09765
										-36.22	-74.1577	18.9201	-51.1169	4.91055	-46.5902	10.4555	-5.34058	1.25518			-74.1577	-45.7764	-73.8328	-0.32486
										-36.2	-72.937	17.5514	-52.6428	3.57959	-46.7936	11.7103	-7.32422	2.71818			-72.937	-45.3186	-73.0945	0.15751
										-36.18	-69.2749	17.7431	-56.3049	5.35799	-46.7936	10.1786	-3.05176	2.69524			-69.2749	-53.2532	-85.8922	16.6173
										-36.16	-72.6318	17.1243	-53.8635	6.09015	-47.404	10.7829	-6.10352	2.31075			-72.6318	-47.76	-77.0323	4.40044
										-36.14	-78.5828	16.7326	-56.6101	4.26064	-55.542	12.4687	-3.20435	1.00831			-78.5828	-53.4058	-86.1383	7.55556
										-36.12	-76.9043	16.0462	-49.5911	5.4385	-48.8281	7.32422	-5.34058	3.39258			-76.9043	-44.2505	-71.3718	-5.53254
										-36.1	-69.4275	15.7007	-52.948	4.7039	-45.3695	9.38522	-4.57764	3.60659			-69.4275	-48.3704	-78.0167	8.58922
										-36.08	-76.5991	20.7407	-54.9316	5.63268	-44.5557	11.3258	-6.71387	2.87363			-76.5991	-48.2178	-77.7706	1.17148
										-36.06	-76.5991	17.4716	-56.9153	7.78198	-49.6419	8.38601	-4.57764	2.37044			-76.5991	-52.3376	-84.4156	7.81644
										-36.04	-72.6318	16.2385	-56.4575	6.98801	-51.473	6.55793	-1.67847	2.38187			-72.6318	-54.779	-88.3533	15.7215
										-36.02	-75.2258	15.5956	-54.4739	5.93526	-46.5902	9.53617	-5.79834	2.17939			-75.2258	-48.6755	-78.5089	3.2831
										-36	-72.6318	16.4701	-56.7627	4.48515	-46.5902	11.1953	-4.27246	2.02431			-72.6318	-52.4902	-84.6617	12.0298
										-35.98	-73.2422	16.8502	-50.9644	7.70632	-46.7936	11.4422	-9.30786	2.86687			-73.2422	-41.6565	-67.1879	-6.05429
										-35.96	-70.1904	17.5982	-52.6428	8.02164	-44.7591	7.12077	-4.57764	1.01215			-70.1904	-48.0652	-77.5245	7.33406
										-35.94	-72.6318	14.5335	-52.3376	5.53469	-46.1833	8.35634	-7.17163	2.50882			-72.6318	-45.166	-72.8484	0.21658
										-35.92	-77.3621	16.9226	-55.8472	5.84633	-45.3695	6.95313	-0.30518	2.19359			-77.3621	-55.542	-89.5839	12.2218
										-35.9	-71.8689	16.344	-54.0161	4.74415	-49.8454	9.96908	-5.64575	1.15201			-71.8689	-48.3704	-78.0167	6.14782
										-35.88	-72.6318	17.3405	-57.6782	4.74415	-45.9798	11.1953	-7.47681	1.786			-72.6318	-50.2014	-80.97	8.33819
										-35.86	-74.3103	14.4701	-50.5066	6.04923	-46.3867	12.2881	-5.79834	0.88097			-74.3103	-44.7082	-72.1101	-2.20022
										-35.84	-74.1577	17.2732	-55.8472	7.41897	-46.9971	7.72844	-3.05176	2.50418			-74.1577	-52.7954	-85.1539	10.9962
										-35.82	-74.9206	16.2143	-52.948	6.67387	-45.5729	8.10745	-5.95093	0.8026			-74.9206	-46.9971	-75.8017	0.88107
										-35.8	-75.6836	19.6927	-52.1851	5.7066	-43.9453	7.87172	-2.59399	0.87655			-75.6836	-49.5911	-79.9856	4.30199
										-35.78	-72.3267	15.526	-52.6428	6.74788	-45.3695	9.46428	-5.64575	3.21402			-72.3267	-46.9971	-75.8017	3.47507
										-35.76	-77.6672	17.1467	-57.2205	9.1701	-47.2005	7.40292	-1.98364	3.04539			-77.6672	-55.2368	-89.0916	11.4244
										-35.74	-79.9561	15.8044	-54.779	8.03324	-43.335	8.39095	-8.08716	2.8122			-79.9561	-46.6919	-75.3095	-4.64655
										-35.72	-77.9724	18.5604	-53.4058	5.84101	-46.5902	9.99396	-1.83105	2.45409			-77.9724	-51.5747	-83.185	5.2126
										-35.7	-75.0732	17.0061	-51.4221	6.64123	-44.3522	6.20774	-5.49316	3.69586			-75.0732	-45.929	-74.079	-0.99428
										-35.68	-73.2422	16.4908	-52.7954	6.16677	-45.166	13.4324	-4.11987	1.80329			-73.2422	-48.6755	-78.5089	5.26674
										-35.66	-74.3103	19.1174	-54.0161	8.13739	-43.7419	10.7829	-1.37329	2.87767			-74.3103	-52.6428	-84.9078	10.5975
										-35.64	-78.2776	17.4518	-55.542	7.10039	-53.5075	8.73417	-2.28882	2.07542			-78.2776	-53.2532	-85.8922	7.61463
										-35.62	-75.9888	17.8252	-57.5256	4.63743	-45.3695	10.025	-6.40869	2.73526			-75.9888	-51.1169	-82.4467	6.45791
										-35.6	-74.4629	15.988	-48.523	5.54099	-46.5902	10.886	-3.35693	1.90582			-74.4629	-45.166	-72.8484	-1.61448
										-35.58	-77.6672	15.6453	-50.0488	6.99024	-47.404	10.491	-0.91553	2.17939			-77.6672	-49.1333	-79.2473	1.58002
										-35.56	-81.1768	15.3298	-50.9644	8.4297	-47.2005	7.53591	-5.0354	4.16484			-81.1768	-45.929	-74.079	-7.0978
										-35.54	-80.5664	17.3154	-54.3213	6.34785	-43.335	7.94239	-6.2561	0.91128			-80.5664	-48.0652	-77.5245	-3.04191
										-35.52	-79.4983	16.5891	-46.9971	5.19696	-46.9971	7.19594	-3.35693	0.72646			-79.4983	-43.6401	-70.3873	-9.11097
										-35.5	-76.4465	15.2147	-54.4739	2.90986	-44.9626	3.76796	-0.61035	1.02737			-76.4465	-53.8635	-86.8766	10.4301
										-35.48	-78.8879	15.6036	-51.5747	4.23231	-47.6074	6.23436	-5.34058	2.9836			-78.8879	-46.2341	-74.5712	-4.31676
										-35.46	-80.1086	17.3376	-57.2205	5.84035	-43.335	5.32092	-3.96729	2.09218			-80.1086	-53.2532	-85.8922	5.78357
										-35.44	-76.9043	15.0725	-55.3894	5.58494	-42.3177	7.6585	-3.50952	1.52333			-76.9043	-51.8799	-83.6772	6.77293
										-35.42	-74.4629	16.7449	-56.1523	3.51505	-47.2005	8.59082	-1.06812	3.96631			-74.4629	-55.0842	-88.8455	14.3826
										-35.4	-76.5991	15.2964	-51.7273	3.18491	-47.404	11.3932	-3.05176	3.78713			-76.5991	-48.6755	-78.5089	1.90981
										-35.38	-79.1931	16.2028	-54.0161	2.79143	-50.2523	10.2758	-1.67847	2.09032			-79.1931	-52.3376	-84.4156	5.22244
										-35.36	-77.9724	15.4396	-55.3894	3.95062	-46.3867	12.2121	-6.86646	2.75645			-77.9724	-48.523	-78.2628	0.29041
										-35.34	-81.4819	18.0931	-54.0161	5.09135	-44.1488	8.48903	-4.88281	1.67152			-81.4819	-49.1333	-79.2473	-2.23467
										-35.32	-77.9724	15.6988	-55.2368	4.86689	-44.5557	8.61007	-8.39233	4.24604			-77.9724	-46.8445	-75.5556	-2.4168
										-35.3	-77.2095	16.4484	-55.3894	3.06571	-46.3867	9.05983	-1.83105	1.16873			-77.2095	-53.5583	-86.3844	9.17496
										-35.28	-78.125	16.108	-54.4739	6.50903	-42.3177	5.86841	-1.06812	4.1274			-78.125	-53.4058	-86.1383	8.01333
										-35.26	-81.6345	15.4235	-52.1851	5.61888	-49.8454	9.3388	-3.20435	2.45883			-81.6345	-48.9807	-79.0011	-2.63337
										-35.24	-79.3457	15.555	-52.6428	4.20932	-46.1833	8.13039	-2.44141	1.9301			-79.3457	-50.2014	-80.97	1.62432
										-35.22	-77.0569	14.9907	-54.1687	4.93577	-46.5902	9.52314	-2.13623	2.5472			-77.0569	-52.0325	-83.9233	6.86646
										-35.2	-73.8525	15.7395	-54.1687	1.00831	-46.3867	10.382	-2.74658	1.90582			-73.8525	-51.4221	-82.9389	9.08636
										-35.18	-75.0732	14.1504	-51.4221	3.43803	-47.6074	10.924	-8.39233	1.786			-75.0732	-43.0298	-69.4029	-5.67036
										-35.16	-76.4465	16.0275	-54.779	3.8147	-45.3695	9.00024	-5.49316	1.5561			-76.4465	-49.2859	-79.4934	3.04684
										-35.14	-78.4302	15.2476	-52.3376	4.84692	-47.8109	5.39432	-5.18799	0.58437			-78.4302	-47.1497	-76.0478	-2.38234
										-35.12	-82.7026	16.2967	-55.0842	4.64412	-47.8109	6.34622	-4.11987	3.69061			-82.7026	-50.9644	-82.2006	-0.50206
										-35.1	-78.7353	14.407	-53.4058	5.56336	-48.6247	5.99403	-3.05176	4.04861			-78.7353	-50.354	-81.2161	2.48078
										-35.08	-77.9724	14.3927	-55.542	3.44367	-48.0143	8.29669	-1.2207	0.82642			-77.9724	-54.3213	-87.615	9.64257
										-35.06	-77.3621	17.671	-55.8472	6.84438	-50.4557	9.62689	-6.10352	2.03959			-77.3621	-49.7437	-80.2317	2.86964
										-35.04	-84.5337	18.1855	-57.2205	5.68411	-49.4385	7.28171	-0.45776	1.2302			-84.5337	-56.7627	-91.5527	7.01904
										-35.02	-82.2449	17.0542	-56.3049	5.38688	-51.0661	6.54845	-4.42505	2.8122			-82.2449	-51.8799	-83.6772	1.43236
										-35	-82.55	18.2449	-57.2205	4.34719	-46.7936	6.69844	-5.64575	2.67646			-82.55	-51.5747	-83.185	0.63496
										-34.98	-82.55	17.9896	-59.2041	1.65284	-41.9108	6.40465	-3.20435	1.80329			-82.55	-55.9998	-90.3222	7.77214
										-34.96	-84.5337	18.879	-56.6101	2.77889	-49.4385	8.46462	-3.8147	2.45883			-84.5337	-52.7954	-85.1539	0.6202
										-34.94	-82.2449	17.9844	-57.9834	3.65362	-48.8281	5.80102	-4.88281	1.67152			-82.2449	-53.1006	-85.6461	3.40123
										-34.92	-86.8225	17.943	-59.2041	3.585	-50.2523	6.77218	-6.56128	2.4078			-86.8225	-52.6428	-84.9078	-1.91473
										-34.9	-82.0923	16.6342	-55.6946	3.53596	-48.6247	5.30144	-5.95093	1.69686			-82.0923	-49.7437	-80.2317	-1.86059
										-34.88	-84.8389	20.4779	-54.0161	5.73373	-48.6247	7.6747	-7.78198	2.8122			-84.8389	-46.2341	-74.5712	-10.2677
										-34.86	-86.6699	19.2414	-61.3403	4.18065	-48.8281	9.65694	-2.13623	1.01215			-86.6699	-59.2041	-95.4905	8.82056
										-34.84	-86.2122	21.0569	-58.8989	3.79941	-51.8799	7.42525	-0.76294	1.56356			-86.2122	-58.136	-93.7677	7.55556
										-34.82	-88.1958	18.46	-54.9316	1.74422	-47.8109	3.70146	-3.05176	1.38735			-88.1958	-51.8799	-83.6772	-4.51857
										-34.8	-84.6863	17.8493	-54.779	2.21997	-46.3867	3.22968	-4.73022	2.38187			-84.6863	-50.0488	-80.7239	-3.96236
										-34.78	-87.738	20.0495	-56.4575	4.43993	-48.8281	4.40131	-2.74658	2.00117			-87.738	-53.7109	-86.6305	-1.10749
										-34.76	-84.0759	19.1336	-54.779	5.73847	-51.8799	6.72311	-1.2207	0.96505			-84.0759	-53.5583	-86.3844	2.30851
										-34.74	-82.3975	19.4245	-57.2205	5.65125	-54.3213	5.21485	-4.57764	1.42052			-82.3975	-52.6428	-84.9078	2.51032
										-34.72	-83.0078	16.8612	-53.7109	4.81237	-50.8626	6.34622	-4.88281	0.78796			-83.0078	-48.8281	-78.755	-4.25277
										-34.7	-85.144	16.7791	-57.6782	4.0601	-51.2695	6.46896	-4.27246	1.91395			-85.144	-53.4058	-86.1383	0.99428
										-34.68	-86.0596	18.4743	-55.6946	5.81371	-50.8626	5.69661	-2.28882	0.76294			-86.0596	-53.4058	-86.1383	0.07876
										-34.66	-83.4656	15.1759	-58.7463	5.49528	-47.6074	6.43045	-0.76294	2.09032			-83.4656	-57.9834	-93.5216	10.056
										-34.64	-83.6182	16.3812	-54.6265	6.39414	-46.5902	2.64486	-4.11987	1.786			-83.6182	-50.5066	-81.4622	-2.15592
										-34.62	-85.7544	15.7385	-54.6265	7.5845	-48.0143	3.178	-5.95093	2.04528			-85.7544	-48.6755	-78.5089	-7.24546
										-34.6	-82.8552	17.865	-57.9834	5.69843	-48.4212	2.12409	-5.18799	2.39649			-82.8552	-52.7954	-85.1539	2.29866
										-34.58	-87.5854	17.6712	-57.8308	5.68411	-50.6592	6.52629	-4.73022	2.53345			-87.5854	-53.1006	-85.6461	-1.93934
										-34.56	-84.2285	19.5662	-60.1196	5.77151	-49.6419	6.67057	-5.64575	0.67668			-84.2285	-54.4739	-87.8611	3.63258
										-34.54	-83.7708	16.8877	-54.4739	5.20516	-48.2178	1.53602	-2.44141	1.24587			-83.7708	-52.0325	-83.9233	0.15259
										-34.52	-81.6345	16.1837	-51.7273	5.55708	-46.5902	2.93421	-4.42505	1.69686			-81.6345	-47.3023	-76.2939	-5.34058
										-34.5	-84.0759	19.1725	-54.4739	6.09524	-48.6247	5.11062	-5.0354	2.67646			-84.0759	-49.4385	-79.7395	-4.33645
										-34.48	-90.1794	17.4714	-58.4412	4.67078	-49.235	4.4341	-3.96729	5.43921			-90.1794	-54.4739	-87.8611	-2.31835
										-34.46	-86.6699	17.5593	-58.2886	7.23252	-53.5075	4.11453	-5.49316	5.61059			-86.6699	-52.7954	-85.1539	-1.51603
										-34.44	-83.1604	16.0546	-60.8826	4.54275	-50.6592	6.17431	-4.88281	0.78796			-83.1604	-55.9998	-90.3222	7.16179
										-34.42	-86.2122	18.8409	-59.6619	5.00448	-52.0833	5.74005	-6.86646	1.17865			-86.2122	-52.7954	-85.1539	-1.05827
										-34.4	-89.7217	17.6844	-60.8826	3.21402	-50.4557	4.12959	-9.30786	0.94473			-89.7217	-51.5747	-83.185	-6.53667
										-34.38	-82.7026	15.9326	-57.9834	7.01683	-50.8626	9.00024	-6.56128	4.05914			-82.7026	-51.4221	-82.9389	0.23627
										-34.36	-89.5691	16.8656	-56.4575	4.74415	-51.0661	6.84514	0.91553	3.01594			-89.5691	-57.373	-92.5372	2.96808
										-34.34	-86.9751	18.4869	-56.3049	3.89523	-52.6937	5.86841	-2.44141	1.79683			-86.9751	-53.8635	-86.8766	-0.09844
										-34.32	-81.9397	15.284	-59.3567	4.92948	-50.6592	4.15458	-5.64575	3.39258			-81.9397	-53.7109	-86.6305	4.69085
										-34.3	-79.6509	15.6733	-54.4739	4.19455	-52.2868	7.88223	-1.98364	2.0147			-79.6509	-52.4902	-84.6617	5.01079
										-34.28	-88.1958	14.3368	-56.4575	5.27698	-49.8454	6.83606	-3.50952	3.0859			-88.1958	-52.948	-85.4	-2.7958
										-34.26	-84.5337	17.2732	-57.5256	6.37895	-53.7109	7.40012	0.15259	1.30371			-84.5337	-57.6782	-93.0294	8.4957
										-34.24	-85.2966	17.8371	-57.8308	5.25266	-51.473	9.05526	-7.78198	0.67668			-85.2966	-50.0488	-80.7239	-4.57271
										-34.22	-85.7544	19.4301	-60.8826	4.08202	-56.1523	6.10352	-4.27246	1.47414			-85.7544	-56.6101	-91.3066	5.55223
										-34.2	-86.8225	15.8366	-56.7627	5.09439	-54.9316	8.89384	-2.44141	2.52885			-86.8225	-54.3213	-87.615	0.79247
										-34.18	-84.2285	14.5954	-57.373	6.60666	-54.5247	6.95313	-7.32422	1.27055			-84.2285	-50.0488	-80.7239	-3.5046
										-34.16	-90.7898	16.8564	-55.542	5.97501	-50.4557	9.99396	-2.59399	2.56995			-90.7898	-52.948	-85.4	-5.3898
										-34.14	-90.1794	16.0217	-60.8826	9.47643	-52.0833	3.27423	-0.15259	0.384			-90.1794	-60.73	-97.9516	7.77214
										-34.12	-90.332	17.9631	-58.5938	6.76454	-51.0661	7.76318	-4.57764	3.05684			-90.332	-54.0161	-87.1228	-3.20927
										-34.1	-86.9751	15.2272	-56.1523	4.1471	-48.4212	6.77218	-6.2561	2.582			-86.9751	-49.8962	-80.4778	-6.49729
										-34.08	-88.3484	16.7752	-55.9998	2.82322	-52.2868	8.66279	-6.40869	1.28271			-88.3484	-49.5911	-79.9856	-8.3628
										-34.06	-87.8906	16.2366	-65.3076	5.83304	-49.6419	1.73828	-4.11987	2.74517			-87.8906	-61.1877	-98.6899	10.7993
										-34.04	-87.738	18.8179	-58.5938	7.03009	-48.6247	4.12959	-3.20435	3.49179			-87.738	-55.3894	-89.3377	1.59971
										-34.02	-92.1631	17.1768	-57.0679	5.84633	-47.404	7.92935	-6.10352	2.47926			-92.1631	-50.9644	-82.2006	-9.96251
										-34	-89.5691	16.777	-56.4575	5.47335	-51.6764	6.34622	-3.35693	2.07729			-89.5691	-53.1006	-85.6461	-3.92299
										-33.98	-87.4329	17.7726	-59.8145	2.93773	-55.3385	4.40601	-1.37329	1.92002			-87.4329	-58.4412	-94.2599	6.82708
										-33.96	-85.7544	18.8148	-57.5256	4.9796	-53.5075	6.51042	-3.8147	0.8026			-85.7544	-53.7109	-86.6305	0.87615
										-33.94	-93.689	17.4396	-60.5774	5.84566	-55.1351	6.63324	-6.71387	1.24587			-93.689	-53.8635	-86.8766	-6.81231
										-33.92	-90.1794	17.255	-62.1033	4.33289	-54.7282	10.8746	-2.74658	3.01594			-90.1794	-59.3567	-95.7366	5.55715
										-33.9	-87.738	14.1972	-61.6455	5.96461	-52.0833	6.91732	-5.49316	0.89841			-87.738	-56.1523	-90.5683	2.83026
										-33.88	-85.144	18.2128	-57.9834	3.44367	-53.9144	6.0661	1.83105	1.89766			-85.144	-59.8145	-96.4749	11.3309
										-33.86	-91.4001	16.0566	-60.8826	6.82564	-48.0143	7.76318	-4.57764	1.42052			-91.4001	-56.3049	-90.8144	-0.58574
										-33.84	-93.8415	18.7898	-60.5774	6.60372	-53.7109	7.32422	-1.2207	0.96505			-93.8415	-59.3567	-95.7366	1.89504
										-33.82	-95.9778	17.025	-56.9153	5.17526	-52.0833	9.06897	-7.01904	0.94883			-95.9778	-49.8962	-80.4778	-15.5
										-33.8	-93.3838	20.7953	-57.5256	4.57679	-53.7109	7.87172	-4.73022	1.09679			-93.3838	-52.7954	-85.1539	-8.2299
										-33.78	-96.4356	17.7912	-60.4248	3.5062	-52.4902	2.81909	-6.10352	2.21472			-96.4356	-54.3213	-87.615	-8.82056
										-33.76	-100.25	18.5504	-60.4248	5.185	-58.7972	6.61449	-5.79834	3.63232			-100.25	-54.6265	-88.1072	-12.143
										-33.74	-100.403	18.7867	-61.0352	3.88425	-53.5075	9.06212	-3.96729	1.7353			-100.403	-57.0679	-92.045	-8.35788
										-33.72	-98.114	18.3721	-62.561	4.02169	-56.9661	6.67057	-5.95093	2.28882			-98.114	-56.6101	-91.3066	-6.80739
										-33.7	-97.0459	19.1913	-60.2722	4.02844	-57.5765	7.22464	-6.56128	1.15201			-97.0459	-53.7109	-86.6305	-10.4154
										-33.68	-95.0623	16.2105	-60.8826	2.45883	-58.5938	2.5411	-5.18799	1.18194			-95.0623	-55.6946	-89.83	-5.23229
										-33.66	-94.1467	18.7053	-58.8989	5.8781	-58.1868	6.356	-5.34058	1.17865			-94.1467	-53.5583	-86.3844	-7.76229
										-33.64	-98.114	15.9732	-61.1877	7.61667	-56.3558	4.12959	-2.59399	2.16331			-98.114	-58.5938	-94.5061	-3.60797
										-33.62	-101.166	20.3477	-60.1196	6.30615	-54.9316	9.05983	-4.57764	2.42226			-101.166	-55.542	-89.5839	-11.5819
										-33.6	-98.114	19.1725	-60.1196	3.03646	-56.7627	3.9712	-6.10352	2.29728			-98.114	-54.0161	-87.1228	-10.9913
										-33.58	-98.114	18.098	-61.1877	3.5709	-55.7454	8.2667	-5.79834	2.74658			-98.114	-55.3894	-89.3377	-8.77626
										-33.56	-99.9451	17.6323	-63.324	5.47831	-54.9316	6.69535	-7.47681	2.38187			-99.9451	-55.8472	-90.0761	-9.86899
										-33.54	-97.3511	20.3799	-61.9507	6.73003	-53.7109	7.72844	-6.2561	1.58329			-97.3511	-55.6946	-89.83	-7.52111
										-33.52	-95.0623	17.5794	-65.7654	5.1331	-50.2523	3.38609	-3.66211	2.45409			-95.0623	-62.1033	-100.167	5.10431
										-33.5	-90.332	19.3042	-62.1033	2.14891	-55.1351	7.12077	-3.8147	1.09679			-90.332	-58.2886	-94.0138	3.6818
										-33.48	-93.9941	18.0922	-59.2041	2.09959	-49.4385	9.2363	-7.32422	4.00234			-93.9941	-51.8799	-83.6772	-10.3169
										-33.46	-94.7571	18.8294	-60.5774	2.56995	-56.5592	4.78433	-5.34058	1.30371			-94.7571	-55.2368	-89.0916	-5.66544
										-33.44	-98.4192	19.7735	-62.2559	5.26815	-58.7972	6.12721	-3.66211	3.20071			-98.4192	-58.5938	-94.5061	-3.91314
										-33.42	-99.7925	18.7619	-57.8308	5.06613	-54.3213	7.33269	0	2.9797			-99.7925	-57.8308	-93.2755	-6.51698
										-33.4	-101.776	21.4961	-59.967	4.11233	-55.9489	6.32662	-7.93457	3.03134			-101.776	-52.0325	-83.9233	-17.8528
										-33.38	-102.234	19.0427	-61.0352	1.5955	-58.1868	9.36536	-5.95093	4.54275			-102.234	-55.0842	-88.8455	-13.3884
										-33.36	-92.6209	19.0213	-62.561	5.89919	-56.3558	6.46256	-4.88281	2.45409			-92.6209	-57.6782	-93.0294	0.40854
										-33.34	-98.2666	19.0582	-63.0188	4.77594	-56.3558	6.79963	-6.71387	4.6882			-98.2666	-56.3049	-90.8144	-7.4522
										-33.32	-96.8933	19.7547	-65.4602	4.46694	-50.6592	9.46209	-8.69751	1.786			-96.8933	-56.7627	-91.5527	-5.34058
										-33.3	-95.0623	18.5336	-60.1196	6.35518	-57.373	10.3999	1.67847	1.52333			-95.0623	-61.7981	-99.6744	4.61209
										-33.28	-99.0295	17.3608	-64.0869	5.81705	-54.7282	10.6671	-5.18799	1.82256			-99.0295	-58.8989	-94.9983	-4.03127
										-33.26	-95.52	15.9501	-66.3757	5.84035	-57.373	7.19594	-5.95093	4.54275			-95.52	-60.4248	-97.4594	1.93934
										-33.24	-91.7053	16.3212	-65.918	7.04333	-55.3385	8.92404	-7.01904	2.73526			-91.7053	-58.8989	-94.9983	3.29295
										-33.22	-97.0459	17.3584	-65.0024	7.9911	-55.3385	6.40465	-4.11987	1.64106			-97.0459	-60.8826	-98.1977	1.15179
										-33.2	-95.52	16.7347	-64.6973	2.40296	-56.5592	5.2307	-5.18799	2.06229			-95.52	-59.5093	-95.9827	0.46269
										-33.18	-95.8252	17.8834	-65.7654	4.21669	-56.7627	9.79102	-1.67847	0.384			-95.8252	-64.0869	-103.366	7.5408
										-33.16	-96.4356	16.4625	-66.8335	5.04848	-54.3213	7.96581	-2.59399	0.84039			-96.4356	-64.2395	-103.612	7.17655
										-33.14	-98.8769	18.7147	-68.8171	5.85627	-51.473	8.14565	-6.2561	3.39258			-98.8769	-62.561	-100.905	2.02794
										-33.12	-100.555	17.9844	-61.1877	4.43906	-54.7282	7.42803	-3.66211	2.95879			-100.555	-57.5256	-92.7833	-7.77214
										-33.1	-100.555	14.8408	-65.4602	4.57679	-53.1006	6.37226	-0.15259	1.00831			-100.555	-65.3076	-105.335	4.77945
										-33.08	-98.114	14.6386	-61.1877	5.95093	-53.5075	5.90007	-7.93457	2.1865			-98.114	-53.2532	-85.8922	-12.2218
										-33.06	-102.997	16.3098	-65.7654	5.64575	-51.0661	6.83606	-5.79834	1.25827			-102.997	-59.967	-96.721	-6.27579
										-33.04	-102.081	18.7319	-61.3403	4.09815	-48.6247	7.33551	-4.57764	0.76801			-102.081	-56.7627	-91.5527	-10.5286
										-33.02	-98.8769	17.6774	-63.324	4.81479	-59.4076	6.63324	-4.27246	2.75223			-98.8769	-59.0515	-95.2444	-3.63258
										-33	-100.861	16.1433	-61.9507	3.75006	-59.2041	4.89551	-12.207	3.86824			-100.861	-49.7437	-80.2317	-20.6289
										-32.98	-99.1821	13.576	-64.3921	3.31037	-53.304	7.34397	-4.42505	1.00831			-99.1821	-59.967	-96.721	-2.4611
										-32.96	-101.929	16.0094	-65.0024	5.13989	-49.8454	5.06179	-4.73022	1.54358			-101.929	-60.2722	-97.2133	-4.71546
										-32.94	-102.081	15.1206	-64.6973	3.42559	-53.304	6.356	-3.8147	1.52333			-102.081	-60.8826	-98.1977	-3.88361
										-32.92	-97.6562	17.068	-62.4085	5.16925	-59.4076	4.59906	-1.52588	2.17939			-97.6562	-60.8826	-98.1977	0.54144
										-32.9	-98.2666	13.3977	-66.6809	3.71576	-50.4557	6.96205	-1.37329	1.75089			-98.2666	-65.3076	-105.335	7.06826
										-32.88	-101.166	18.3484	-65.155	4.91055	-50.4557	10.324	-3.96729	3.80757			-101.166	-61.1877	-98.6899	-2.47586
										-32.86	-104.065	17.3539	-68.6646	8.00662	-54.3213	9.9233	-7.47681	1.17865			-104.065	-61.1877	-98.6899	-5.37503
										-32.84	-104.675	17.2822	-65.0024	5.81972	-57.1696	2.82642	-6.56128	2.30234			-104.675	-58.4412	-94.2599	-10.4154
										-32.82	-105.438	17.096	-69.2749	6.15669	-59.2041	10.382	-3.66211	1.38735			-105.438	-65.6128	-105.827	0.38885
										-32.8	-107.422	17.7545	-64.2395	4.62403	-48.8281	8.85185	-5.95093	1.46092			-107.422	-58.2886	-94.0138	-13.408
										-32.78	-104.37	15.567	-68.3594	4.96478	-51.8799	6.52629	-8.23975	3.56329			-104.37	-60.1196	-96.9671	-7.40297
										-32.76	-105.438	21.5048	-69.4275	4.53591	-53.304	5.13486	-5.34058	1.80329			-105.438	-64.0869	-103.366	-2.07224
										-32.74	-106.049	18.012	-68.9697	5.16099	-54.3213	12.2881	-6.10352	2.03959			-106.049	-62.8662	-101.397	-4.65147
										-32.72	-102.997	17.3555	-64.8499	4.43206	-59.2041	9.57947	-5.95093	2.28882			-102.997	-58.8989	-94.9983	-7.99856
										-32.7	-104.523	14.8659	-63.0188	7.02291	-53.7109	9.9233	-7.47681	2.43345			-104.523	-55.542	-89.5839	-14.9389
										-32.68	-104.828	16.9921	-67.749	3.36155	-55.3385	7.42803	-2.44141	1.4314			-104.828	-65.3076	-105.335	0.50699
										-32.66	-106.659	18.5888	-68.512	2.62965	-56.1523	7.15267	-2.59399	2.31579			-106.659	-65.918	-106.319	-0.33963
										-32.64	-106.506	18.984	-69.1223	3.03518	-52.6937	7.60154	-3.96729	1.6052			-106.506	-65.155	-105.089	-1.41759
										-32.62	-107.117	18.8609	-66.2231	2.88979	-54.5247	3.88159	-3.35693	0.94883			-107.117	-62.8662	-101.397	-5.71958
										-32.6	-108.948	14.8055	-66.9861	1.93612	-48.8281	8.00469	-5.79834	1.90582			-108.948	-61.1877	-98.6899	-10.2578
										-32.58	-110.016	15.8757	-66.2231	1.35337	-52.6937	7.4113	-2.28882	2.34244			-110.016	-63.9343	-103.12	-6.89599
										-32.56	-112.915	16.5566	-69.8852	3.95945	-59.611	8.03823	0	2.46671			-112.915	-69.8852	-112.718	-0.19689
										-32.54	-109.253	18.4793	-67.2913	6.32519	-57.5765	3.56474	-5.0354	0.76294			-109.253	-62.2559	-100.413	-8.84025
										-32.52	-106.506	16.3575	-65.4602	4.63073	-55.1351	7.12077	-4.88281	0.89841			-106.506	-60.5774	-97.7055	-8.80088
										-32.5	-110.321	16.4519	-65.3076	4.18436	-54.7282	7.59337	-5.0354	1.75089			-110.321	-60.2722	-97.2133	-13.1078
										-32.48	-106.354	15.6294	-68.2068	1.52333	-57.5765	7.85066	-0.30518	0.30518			-106.354	-67.9016	-109.519	3.16497
										-32.46	-110.168	15.9033	-65.4602	3.31857	-59.4076	10.0002	-0.15259	1.09679			-110.168	-65.3076	-105.335	-4.83359
										-32.44	-110.168	16.1666	-72.0215	4.82525	-58.3903	9.56217	-3.35693	3.43916			-110.168	-68.6646	-110.749	0.58082
										-32.42	-108.185	16.9647	-72.3267	5.89919	-53.7109	4.93341	-7.62939	2.88979			-108.185	-64.6973	-104.35	-3.83439
										-32.4	-107.422	15.873	-71.2585	2.34244	-53.9144	8.48903	-5.49316	2.25638			-107.422	-65.7654	-106.073	-1.34868
										-32.38	-105.591	18.5782	-75.9888	5.68479	-60.0179	9.85633	-2.28882	1.32731			-105.591	-73.7	-118.871	13.2801
										-32.36	-113.678	15.6908	-78.2776	7.18461	-58.7972	9.46428	-4.27246	1.77947			-113.678	-74.0051	-119.363	5.68513
										-32.34	-109.711	18.7931	-73.3948	6.7983	-57.7799	6.54845	-3.8147	2.17761			-109.711	-69.5801	-112.226	2.51524
										-32.32	-111.542	19.2694	-68.512	6.50903	-54.7282	9.27208	-4.42505	2.49642			-111.542	-64.0869	-103.366	-8.17576
										-32.3	-110.168	20.5241	-68.9697	4.77351	-53.9144	6.00438	-1.98364	3.98193			-110.168	-66.9861	-108.042	-2.12639
										-32.28	-116.882	19.6477	-75.2258	5.15121	-56.1523	8.72468	-6.10352	4.27972			-116.882	-69.1223	-111.488	-5.39472
										-32.26	-112.305	21.2179	-73.8525	5.6766	-57.1696	6.20774	-5.49316	2.39			-112.305	-68.3594	-110.257	-2.04763
										-32.24	-108.795	20.7555	-74.1577	5.0669	-60.4248	9.26314	-4.27246	0.82642			-108.795	-69.8852	-112.718	3.92299
										-32.22	-113.373	20.6265	-70.0378	7.12386	-57.7799	4.46202	-2.44141	2.12895			-113.373	-67.5964	-109.027	-4.34629
										-32.2	-108.337	18.7966	-74.1577	3.94374	-55.7454	5.74005	-10.2234	3.29038			-108.337	-63.9343	-103.12	-5.21752
										-32.18	-112	20.9433	-70.1904	4.2942	-56.9661	4.69261	-6.71387	1.51567			-112	-63.4766	-102.382	-9.61796
										-32.16	-110.321	20.2452	-70.6482	7.17163	-55.9489	6.50087	-6.40869	2.96403			-110.321	-64.2395	-103.612	-6.70894
										-32.14	-118.256	18.8936	-71.5637	7.46434	-60.0179	3.96076	-3.05176	2.64877			-118.256	-68.512	-110.503	-7.75245
										-32.12	-111.542	17.3089	-69.2749	6.82621	-56.1523	5.08219	-3.05176	1.45293			-111.542	-66.2231	-106.812	-4.73022
										-32.1	-112.305	19.1281	-69.5801	4.11705	-58.3903	4.59906	-4.57764	2.79143			-112.305	-65.0024	-104.843	-7.46204
										-32.08	-110.168	18.7884	-68.8171	6.34969	-54.3213	5.32092	-4.42505	3.62269			-110.168	-64.3921	-103.858	-6.31025
										-32.06	-118.103	18.8148	-70.6482	6.47076	-61.2386	5.39432	-3.05176	3.02109			-118.103	-67.5964	-109.027	-9.07652
										-32.04	-114.594	18.5871	-66.9861	5.19322	-60.2214	4.54474	-4.11987	1.50282			-114.594	-62.8662	-101.397	-13.1964
										-32.02	-112.762	17.2478	-67.749	4.42242	-60.6283	4.40601	-3.50952	3.55347			-112.762	-64.2395	-103.612	-9.15035
										-32	-109.1	18.2976	-73.7	6.21128	-57.9834	0.35239	-5.34058	0.76294			-109.1	-68.3594	-110.257	1.15671
										-31.98	-112.915	18.4339	-74.0051	6.40809	-60.0179	6.46256	-5.0354	4.13492			-112.915	-68.9697	-111.241	-1.67354
										-31.96	-119.629	20.3028	-70.343	8.73668	-59.8145	1.2207	-2.28882	1.27968			-119.629	-68.0542	-109.765	-9.86407
										-31.94	-115.051	20.127	-70.0378	7.78198	-57.5765	5.09846	-5.49316	2.03959			-115.051	-64.5447	-104.104	-10.9469
										-31.92	-112.152	18.1391	-67.749	7.17434	-62.0524	5.39432	-9.46045	1.04237			-112.152	-58.2886	-94.0138	-18.1383
										-31.9	-110.779	16.7328	-70.0378	2.52117	-61.4421	8.22906	-5.18799	2.09218			-110.779	-64.8499	-104.597	-6.18227
										-31.88	-106.812	19.1638	-74.0051	4.96087	-60.0179	8.48903	-2.74658	2.6429			-106.812	-71.2585	-114.933	8.12161
										-31.86	-107.88	18.6488	-73.7	8.20151	-54.9316	8.72468	-2.59399	0.67668			-107.88	-71.106	-114.687	6.80739
										-31.84	-113.068	16.2296	-71.4111	8.03179	-57.1696	5.46294	-6.71387	0.96505			-113.068	-64.6973	-104.35	-8.7172
										-31.82	-110.931	18.6188	-67.9016	6.23622	-59.8145	8.28671	-8.23975	2.30403			-110.931	-59.6619	-96.2288	-14.7026
										-31.8	-109.558	15.0838	-70.0378	5.50093	-62.8662	5.47051	-4.27246	2.87363			-109.558	-65.7654	-106.073	-3.48491
										-31.78	-107.727	16.6808	-69.7327	5.6677	-57.7799	10.2273	-5.0354	2.90986			-107.727	-64.6973	-104.35	-3.37662
										-31.76	-115.814	18.5771	-68.6646	10.3775	-53.7109	4.15458	-4.57764	3.29156			-115.814	-64.0869	-103.366	-12.4482
										-31.74	-115.204	19.1076	-62.4085	5.25266	-54.9316	8.61007	-5.95093	2.74517			-115.204	-56.4575	-91.0605	-24.1433
										-31.72	-117.798	19.4739	-66.9861	7.29183	-53.1006	3.71262	-1.06812	2.56995			-117.798	-65.918	-106.319	-11.4786
										-31.7	-117.645	17.1032	-66.8335	6.68839	-56.7627	9.82268	-0.76294	4.36856			-117.645	-66.0706	-106.565	-11.0799
										-31.68	-115.204	17.7848	-70.343	6.43709	-54.5247	9.7741	-0.45776	3.21402			-115.204	-69.8852	-112.718	-2.48571
										-31.66	-113.983	17.3304	-70.4956	7.09383	-60.4248	10.992	-1.2207	2.47926			-113.983	-69.2749	-111.734	-2.24944
										-31.64	-118.408	20.9455	-68.9697	7.65985	-57.9834	8.93562	-3.20435	2.42066			-118.408	-65.7654	-106.073	-12.335
										-31.62	-120.239	20.8549	-70.9534	3.76555	-54.7282	5.91058	-3.20435	1.09679			-120.239	-67.749	-109.273	-10.9666
										-31.6	-121.765	19.1176	-73.7	4.35433	-64.4938	7.6747	-4.42505	2.42066			-121.765	-69.2749	-111.734	-10.0314
										-31.58	-117.188	18.3326	-72.0215	5.54939	-66.1214	6.07633	-3.96729	3.25362			-117.188	-68.0542	-109.765	-7.42266
										-31.56	-117.798	18.0682	-73.2422	5.89656	-56.1523	6.01127	-3.66211	0.61035			-117.798	-69.5801	-112.226	-5.57192
										-31.54	-120.85	17.7754	-70.1904	5.69298	-52.4902	4.60805	-6.2561	2.69956			-120.85	-63.9343	-103.12	-17.7297
										-31.52	-118.713	19.8302	-70.1904	2.75223	-60.0179	7.27602	-3.05176	3.42559			-118.713	-67.1387	-108.288	-10.4252
										-31.5	-117.34	19.3819	-66.9861	4.82766	-56.3558	7.05947	-0.45776	6.23124			-117.34	-66.5283	-107.304	-10.0364
										-31.48	-116.577	19.7069	-65.6128	5.01145	-61.0352	7.72844	-1.2207	1.84793			-116.577	-64.3921	-103.858	-12.7189
										-31.46	-120.087	19.3305	-68.6646	8.11446	-60.0179	6.20774	-2.59399	2.66483			-120.087	-66.0706	-106.565	-13.5213
										-31.44	-123.749	19.0898	-71.5637	8.39603	-62.0524	8.22906	-4.27246	0.43158			-123.749	-67.2913	-108.534	-15.2145
										-31.42	-117.95	18.5319	-71.4111	7.81631	-61.6455	6.94121	-3.8147	2.84513			-117.95	-67.5964	-109.027	-8.92393
										-31.4	-122.833	19.5668	-74.9206	6.56601	-58.1868	10.3959	-5.95093	4.27518			-122.833	-68.9697	-111.241	-11.5918
										-31.38	-119.324	15.514	-74.6155	9.98994	-62.0524	10.6555	-2.44141	3.07204			-119.324	-72.1741	-116.41	-2.91394
										-31.36	-122.223	19.0979	-72.7844	9.81122	-57.1696	8.8612	-4.57764	2.2077			-122.223	-68.2068	-110.011	-12.2119
										-31.34	-119.171	19.457	-69.4275	9.65171	-56.7627	7.96581	-6.10352	2.25638			-119.171	-63.324	-102.135	-17.0357
										-31.32	-121.46	20.7355	-68.3594	9.25309	-58.5938	6.79659	-5.18799	1.37611			-121.46	-63.1714	-101.889	-19.5706
										-31.3	-119.171	21.2507	-67.1387	7.52904	-59.611	8.13039	-4.73022	3.45604			-119.171	-62.4085	-100.659	-18.5124
										-31.28	-123.138	18.086	-71.2585	6.29074	-63.8835	5.28971	0.15259	2.44617			-123.138	-71.4111	-115.179	-7.95918
										-31.26	-124.512	18.5162	-73.3948	8.17877	-63.68	4.69261	-3.05176	2.60146			-124.512	-70.343	-113.456	-11.0552
										-31.24	-124.512	20.177	-67.5964	10.3531	-62.2559	6.80572	-1.52588	1.58574			-124.512	-66.0706	-106.565	-17.9463
										-31.22	-127.869	23.0288	-71.4111	7.82028	-58.3903	5.2307	-5.79834	2.37044			-127.869	-65.6128	-105.827	-22.0416
										-31.2	-123.444	21.0864	-66.9861	4.47389	-59.8145	8.80262	-3.8147	2.80114			-123.444	-63.1714	-101.889	-21.5543
										-31.18	-124.817	21.1116	-76.9043	8.47561	-58.7972	6.55793	-3.35693	1.46357			-124.817	-73.5474	-118.625	-6.19212
										-31.16	-123.291	22.2227	-73.5474	6.96131	-61.2386	8.14565	-5.79834	2.03196			-123.291	-67.749	-109.273	-14.0184
										-31.14	-124.969	24.2192	-74.6155	8.27312	-63.0697	11.1509	-3.20435	2.94169			-124.969	-71.4111	-115.179	-9.79024
										-31.12	-124.969	21.6831	-64.5447	7.59217	-63.68	9.52314	-4.57764	4.75722			-124.969	-59.967	-96.721	-28.2484
										-31.1	-121.918	20.1761	-65.4602	5.90905	-64.9007	6.55793	-1.52588	1.90582			-121.918	-63.9343	-103.12	-18.7978
										-31.08	-122.833	19.08	-70.4956	8.3891	-65.5111	6.79963	-4.57764	1.52588			-122.833	-65.918	-106.319	-16.514
										-31.06	-121.613	21.7617	-72.937	7.56401	-64.9007	5.79388	-1.52588	1.4422			-121.613	-71.4111	-115.179	-6.4333
										-31.04	-126.343	25.0132	-70.0378	7.92429	-63.4766	5.67113	-3.05176	1.24587			-126.343	-66.9861	-108.042	-18.3007
										-31.02	-126.648	21.3688	-71.2585	6.70635	-60.8317	4.2041	-4.42505	1.15201			-126.648	-66.8335	-107.796	-18.852
										-31	-119.934	19.6683	-67.5964	5.56266	-59.4076	6.99763	-5.0354	2.93112			-119.934	-62.561	-100.905	-19.0292
										-30.98	-123.138	18.8442	-71.7163	6.8625	-59.8145	7.63143	-3.96729	2.82459			-123.138	-67.749	-109.273	-13.8658
										-30.96	-127.563	22.6831	-72.1741	9.08848	-62.4593	5.83658	-4.88281	1.49505			-127.563	-67.2913	-108.534	-19.0292
										-30.94	-122.986	20.6342	-70.343	8.11016	-61.0352	8.00469	-3.05176	1.84793			-122.986	-67.2913	-108.534	-14.4515
										-30.92	-122.07	22.653	-70.0378	6.43709	-61.6455	7.84802	-1.52588	1.35337			-122.07	-68.512	-110.503	-11.5671
										-30.9	-122.833	20.401	-72.937	8.22089	-58.1868	6.92629	-3.96729	0.72646			-122.833	-68.9697	-111.241	-11.5918
										-30.88	-128.326	21.8542	-76.1414	8.44029	-57.5765	3.88159	-5.34058	1.67847			-128.326	-70.8008	-114.195	-14.1316
										-30.86	-129.547	20.3293	-75.531	9.65493	-63.4766	4.62151	-3.66211	2.09959			-129.547	-71.8689	-115.918	-13.6295
										-30.84	-129.089	21.1234	-75.2258	8.14072	-59.8145	5.21485	-2.74658	1.5054			-129.089	-72.4792	-116.902	-12.1873
										-30.82	-126.953	20.95	-68.2068	9.68062	-53.7109	5.32092	-2.44141	2.14348			-126.953	-65.7654	-106.073	-20.8799
										-30.8	-126.19	20.769	-72.4792	5.79767	-61.6455	6.02159	-7.32422	1.53602			-126.19	-65.155	-105.089	-21.1014
										-30.78	-125.732	21.8835	-72.4792	7.27478	-61.0352	1.40955	-5.49316	1.53602			-125.732	-66.9861	-108.042	-17.6903
										-30.76	-127.716	23.0367	-78.7353	9.00139	-67.3421	4.34928	-0.61035	2.17226			-127.716	-78.125	-126.008	-1.708
										-30.74	-129.852	22.1168	-68.9697	9.57623	-64.2904	7.24181	-2.74658	2.01662			-129.852	-66.2231	-106.812	-23.0408
										-30.72	-124.969	18.9592	-65.3076	8.07035	-65.7145	3.73486	-4.11987	2.30234			-124.969	-61.1877	-98.6899	-26.2796
										-30.7	-122.375	19.9441	-66.8335	9.50954	-59.2041	1.86465	-3.20435	1.48202			-122.375	-63.6292	-102.628	-19.7478
										-30.68	-123.596	21.5741	-71.2585	11.0942	-58.5938	2.75223	-6.86646	1.25518			-123.596	-64.3921	-103.858	-19.738
										-30.66	-127.869	23.2502	-71.2585	8.78629	-62.6628	6.53896	-1.06812	3.0859			-127.869	-70.1904	-113.21	-14.6583
										-30.64	-126.343	20.3089	-74.1577	8.64784	-69.1732	6.61449	-1.37329	1.85422			-126.343	-72.7844	-117.394	-8.94854
										-30.62	-128.174	21.9825	-68.8171	7.9945	-62.4593	4.48976	-4.57764	2.29051			-128.174	-64.2395	-103.612	-24.5617
										-30.6	-128.174	17.989	-68.9697	6.76913	-61.0352	6.26416	-4.57764	2.15071			-128.174	-64.3921	-103.858	-24.3156
										-30.58	-128.632	22.6426	-70.0378	8.56805	-62.8662	4.40131	-7.47681	2.24776			-128.632	-62.561	-100.905	-27.7267
										-30.56	-127.258	21.8217	-69.2749	10.4014	-64.2904	2.73715	-2.74658	1.42052			-127.258	-66.5283	-107.304	-19.9546
										-30.54	-131.989	23.4706	-68.2068	7.78198	-65.918	1.27055	-4.27246	1.74422			-131.989	-63.9343	-103.12	-28.8686
										-30.52	-128.784	20.6033	-69.1223	7.68968	-58.3903	3.1584	-6.40869	1.23335			-128.784	-62.7136	-101.151	-27.6332
										-30.5	-132.599	19.933	-68.3594	6.69998	-60.6283	4.24817	-3.05176	2.90585			-132.599	-65.3076	-105.335	-27.264
										-30.48	-129.7	19.5733	-72.7844	7.72593	-59.611	7.15556	-4.73022	2.90986			-129.7	-68.0542	-109.765	-19.9349
										-30.46	-128.174	22.5004	-71.2585	9.09873	-62.0524	4.08424	-2.89917	3.79839			-128.174	-68.3594	-110.257	-17.9168
										-30.44	-129.089	21.5799	-69.2749	8.22089	-60.2214	3.52973	-8.8501	2.19359			-129.089	-60.4248	-97.4594	-31.63
										-30.42	-129.242	20.8123	-70.8008	10.4654	-65.918	4.15458	-3.96729	3.57199			-129.242	-66.8335	-107.796	-21.446
										-30.4	-127.716	18.6488	-69.5801	7.46694	-58.7972	6.00438	-4.27246	3.88425			-127.716	-65.3076	-105.335	-22.3812
										-30.38	-128.479	18.2639	-71.7163	8.72646	-64.9007	7.53591	-0.61035	4.69482			-128.479	-71.106	-114.687	-13.792
										-30.36	-130.005	19.9106	-72.4792	10.3711	-62.8662	4.66164	-5.64575	1.00831			-130.005	-66.8335	-107.796	-22.2089
										-30.34	-136.261	20.4754	-72.937	10.3505	-68.3594	5.50446	-5.49316	3.34303			-136.261	-67.4438	-108.78	-27.4806
										-30.32	-130.463	20.6445	-72.4792	7.63295	-59.8145	4.49897	-5.18799	2.42226			-130.463	-67.2913	-108.534	-21.9284
										-30.3	-132.599	19.3177	-72.3267	10.6957	-61.849	4.65275	-4.27246	3.41652			-132.599	-68.0542	-109.765	-22.834
										-30.28	-127.563	21.3725	-76.5991	6.83984	-59.0007	5.94201	0.61035	1.77947			-127.563	-77.2095	-124.531	-3.03207
										-30.26	-136.871	22.5147	-72.0215	9.00829	-62.6628	8.45973	-3.05176	2.60146			-136.871	-68.9697	-111.241	-25.6298
										-30.24	-130.768	21.4976	-73.8525	9.06326	-63.0697	9.67834	-5.95093	1.67847			-130.768	-67.9016	-109.519	-21.2491
										-30.22	-138.855	21.1278	-72.1741	11.7757	-62.8662	6.26416	-6.40869	3.66635			-138.855	-65.7654	-106.073	-32.7818
										-30.2	-130.768	19.4873	-71.5637	7.98673	-60.6283	6.30697	-3.96729	2.12165			-130.768	-67.5964	-109.027	-21.7413
										-30.18	-130.92	21.2348	-68.6646	5.98279	-64.2904	6.0661	-5.79834	3.61518			-130.92	-62.8662	-101.397	-29.5233
										-30.16	-127.258	21.2157	-70.8008	7.17434	-62.6628	7.12948	-0.30518	1.90582			-127.258	-70.4956	-113.703	-13.5557
										-30.14	-133.057	21.3768	-73.0896	11.0578	-62.0524	12.0655	-1.98364	0.91128			-133.057	-71.106	-114.687	-18.3696
										-30.12	-134.277	19.8106	-71.5637	10.3591	-62.4593	5.08626	-1.2207	4.30864			-134.277	-70.343	-113.456	-20.8209
										-30.1	-131.073	18.537	-70.8008	7.50426	-64.2904	5.96287	-7.01904	2.96403			-131.073	-63.7817	-102.874	-28.1992
										-30.08	-134.125	22.7793	-72.4792	6.41777	-61.849	1.4671	-4.42505	2.34244			-134.125	-68.0542	-109.765	-24.3599
										-30.06	-138.397	23.2914	-71.5637	10.0981	-63.4766	4.49897	-3.96729	1.23335			-138.397	-67.5964	-109.027	-29.3707
										-30.04	-138.702	22.1771	-71.8689	8.06409	-64.4938	3.27423	-2.28882	2.80114			-138.702	-69.5801	-112.226	-26.4765
										-30.02	-132.599	19.3273	-70.8008	10.7781	-59.611	6.0661	-0.45776	1.2302			-132.599	-70.343	-113.456	-19.1424
										-30	-137.482	21.2244	-69.7327	7.64108	-63.2731	7.80306	-0.15259	3.09594			-137.482	-69.5801	-112.226	-25.2558
										-29.98	-137.024	22.6934	-72.6318	7.45446	-63.0697	10.2697	-6.71387	0.55717			-137.024	-65.918	-106.319	-30.7046
										-29.96	-142.364	25.5795	-69.5801	7.70027	-62.6628	3.76796	-5.95093	3.29038			-142.364	-63.6292	-102.628	-39.7368
										-29.94	-139.465	25.916	-76.1414	7.73798	-61.6455	3.39829	-3.05176	0.78796			-139.465	-73.0896	-117.886	-21.5789
										-29.92	-140.686	25.1241	-71.106	8.46645	-66.1214	8.73417	-2.28882	1.98364			-140.686	-68.8171	-110.995	-29.6907
										-29.9	-138.092	24.384	-74.7681	9.43745	-58.7972	4.93761	-0.76294	1.52333			-138.092	-74.0051	-119.363	-18.7289
										-29.88	-139.465	24.5643	-73.0896	6.89803	-66.1214	5.39432	-5.64575	3.37423			-139.465	-67.4438	-108.78	-30.6849
										-29.86	-140.381	28.074	-72.6318	8.31289	-63.8835	6.32662	-2.13623	2.30403			-140.381	-70.4956	-113.703	-26.6783
										-29.84	-145.111	25.0683	-75.0732	9.1179	-66.1214	6.20774	-2.44141	3.14198			-145.111	-72.6318	-117.148	-27.963
										-29.82	-140.381	26.9005	-78.8879	8.17117	-62.4593	5.39432	-2.13623	1.68078			-140.381	-76.7517	-123.793	-16.5878
										-29.8	-136.566	26.433	-76.7517	9.9557	-66.9352	10.1786	-3.8147	1.46092			-136.566	-72.937	-117.64	-18.9258
										-29.78	-140.076	26.5129	-76.1414	6.58489	-58.5938	9.21611	-5.79834	1.04237			-140.076	-70.343	-113.456	-26.6192
										-29.76	-143.89	27.0494	-76.7517	8.58615	-58.7972	9.52314	-0.45776	3.24287			-143.89	-76.2939	-123.055	-20.8356
										-29.74	-143.738	27.2918	-73.5474	8.73713	-63.2731	4.46202	-4.57764	1.12819			-143.738	-68.9697	-111.241	-32.4963
										-29.72	-146.637	26.5992	-75.0732	12.8271	-61.2386	10.348	-4.88281	1.29475			-146.637	-70.1904	-113.21	-33.4266
										-29.7	-139.771	23.2281	-78.5828	4.5222	-55.7454	4.78433	-2.59399	2.52117			-139.771	-75.9888	-122.563	-17.208
										-29.68	-143.585	23.7271	-76.9043	6.82849	-65.1042	7.52767	-3.35693	2.49797			-143.585	-73.5474	-118.625	-24.9604
										-29.66	-142.212	25.472	-77.6672	8.43661	-63.4766	7.32422	-7.47681	3.43803			-142.212	-70.1904	-113.21	-29.0015
										-29.64	-145.874	26.7686	-78.4302	11.7443	-60.0179	7.83483	-2.28882	2.56995			-145.874	-76.1414	-122.809	-23.0654
										-29.62	-146.942	24.4463	-76.5991	8.24351	-60.8317	7.44473	-5.18799	1.42052			-146.942	-71.4111	-115.179	-31.7629
										-29.6	-144.653	24.7287	-77.0569	6.72484	-64.6973	8.25668	-4.42505	1.17865			-144.653	-72.6318	-117.148	-27.5052
										-29.58	-145.874	26.2936	-76.4465	5.73306	-61.4421	5.48562	-7.93457	1.79683			-145.874	-68.512	-110.503	-35.3709
										-29.56	-144.806	27.221	-85.4492	6.39171	-63.4766	8.61007	-5.64575	2.20594			-144.806	-79.8035	-128.715	-16.0906
										-29.54	-145.416	25.7428	-77.0569	7.79792	-60.8317	1.66531	-7.78198	2.55784			-145.416	-69.2749	-111.734	-33.6825
										-29.52	-143.89	27.031	-77.8198	8.12211	-62.8662	6.45935	-1.52588	2.19359			-143.89	-76.2939	-123.055	-20.8356
										-29.5	-147.095	24.0024	-75.2258	8.5281	-62.4593	4.48976	-2.74658	1.18194			-147.095	-72.4792	-116.902	-30.1927
										-29.48	-144.958	25.6596	-82.0923	4.31943	-60.8317	4.88705	-5.49316	1.79683			-144.958	-76.5991	-123.547	-21.4115
										-29.46	-145.416	25.5734	-77.6672	9.11236	-61.0352	4.58103	-10.376	2.83008			-145.416	-67.2913	-108.534	-36.882
										-29.44	-141.296	26.4894	-80.4138	7.62074	-56.3558	6.02502	-6.40869	2.01662			-141.296	-74.0051	-119.363	-21.9333
										-29.42	-141.296	27.0541	-77.0569	5.55149	-59.0007	8.34147	-5.64575	3.89523			-141.296	-71.4111	-115.179	-26.1171
										-29.4	-146.484	24.7938	-79.9561	7.70833	-63.2731	9.39184	-0.61035	1.34185			-146.484	-79.3457	-127.977	-18.5074
										-29.38	-146.027	26.3365	-77.6672	6.15606	-66.3249	12.4155	-5.64575	2.04528			-146.027	-72.0215	-116.164	-29.8629
										-29.36	-145.416	24.5199	-81.9397	6.48035	-67.9525	8.8612	-2.13623	1.23335			-145.416	-79.8035	-128.715	-16.701
										-29.34	-147.705	26.3089	-77.6672	9.09531	-64.0869	6.80572	-6.10352	1.79683			-147.705	-71.5637	-115.425	-32.2797
										-29.32	-148.773	27.5396	-79.8035	7.00521	-64.9007	5.74005	-3.96729	1.87296			-148.773	-75.8362	-122.316	-26.4568
										-29.3	-146.332	24.8243	-75.6836	7.26891	-69.987	9.62043	-4.73022	2.60593			-146.332	-70.9534	-114.441	-31.8909
										-29.28	-151.215	25.4419	-73.5474	7.30937	-64.0869	5.88602	-1.52588	3.35693			-151.215	-72.0215	-116.164	-35.0509
										-29.26	-147.247	24.5881	-75.3784	7.29662	-66.1214	7.56059	-4.27246	1.4314			-147.247	-71.106	-114.687	-32.5603
										-29.24	-149.536	25.3449	-75.531	7.22339	-65.918	5.86488	-3.20435	2.0147			-149.536	-72.3267	-116.656	-32.8802
										-29.22	-152.435	25.4419	-75.2258	6.46596	-64.9007	6.39495	-5.79834	2.46041			-152.435	-69.4275	-111.98	-40.4555
										-29.2	-147.552	22.5147	-72.7844	6.89803	-63.8835	5.92107	-6.2561	3.76555			-147.552	-66.5283	-107.304	-40.2488
										-29.18	-146.942	22.9638	-74.7681	8.73357	-65.3076	7.63143	-1.67847	2.35566			-146.942	-73.0896	-117.886	-29.0557
										-29.16	-143.89	21.9067	-80.8716	8.13739	-62.0524	4.12959	-6.71387	1.29475			-143.89	-74.1577	-119.609	-24.2812
										-29.14	-147.705	25.0765	-74.6155	9.2644	-60.4248	1.86465	-5.64575	1.93612			-147.705	-68.9697	-111.241	-36.4636
										-29.12	-148.621	25.7803	-73.3948	5.79767	-61.4421	3.86556	-6.40869	1.5054			-148.621	-66.9861	-108.042	-40.5785
										-29.1	-148.315	22.6146	-75.9888	8.31102	-65.5111	1.80831	0.61035	1.05716			-148.315	-76.5991	-123.547	-24.7685
										-29.08	-144.806	21.0112	-77.5147	8.42418	-58.7972	2.0648	-4.73022	2.49642			-144.806	-72.7844	-117.394	-27.4117
										-29.06	-152.283	22.8026	-78.5828	9.38095	-59.4076	3.56474	-2.13623	1.80544			-152.283	-76.4465	-123.301	-28.9819
										-29.04	-155.182	24.8506	-76.7517	9.06454	-60.4248	5.99057	-8.54492	2.28373			-155.182	-68.2068	-110.011	-45.1709
										-29.02	-149.994	23.8849	-75.531	8.84264	-65.3076	6.19439	-3.35693	1.54609			-149.994	-72.1741	-116.41	-33.5841
										-29	-151.215	23.2206	-75.0732	8.80614	-63.68	4.86157	-5.79834	1.90582			-151.215	-69.2749	-111.734	-39.4809
										-28.98	-150.299	20.8822	-75.531	9.59688	-59.2041	7.63143	-3.66211	0.96505			-150.299	-71.8689	-115.918	-34.3815
										-28.96	-148.468	24.9814	-77.2095	9.96856	-62.8662	3.22968	-2.44141	3.61948			-148.468	-74.7681	-120.594	-27.8744
										-28.94	-149.536	22.705	-78.8879	8.26936	-66.3249	4.08424	-1.52588	2.03196			-149.536	-77.3621	-124.778	-24.7586
										-28.92	-150.757	23.2508	-74.0051	8.99233	-69.3766	3.73486	-7.01904	3.07708			-150.757	-66.9861	-108.042	-42.7148
										-28.9	-151.367	21.6094	-73.2422	7.70833	-60.0179	7.09456	-4.11987	1.25518			-151.367	-69.1223	-111.488	-39.8796
										-28.88	-146.332	22.3958	-74.7681	9.74813	-59.0007	5.66382	-2.44141	1.24587			-146.332	-72.3267	-116.656	-29.6759
										-28.86	-152.435	24.8018	-73.5474	12.0496	-60.8317	4.98765	-1.83105	1.63395			-152.435	-71.7163	-115.671	-36.7638
										-28.84	-151.825	24.4234	-75.531	9.98994	-66.1214	4.48976	-2.74658	1.23335			-151.825	-72.7844	-117.394	-34.4307
										-28.82	-150.909	23.9252	-78.2776	7.8178	-66.9352	10.9543	-8.8501	2.6193			-150.909	-69.4275	-111.98	-38.9296
										-28.8	-150.604	20.6746	-76.5991	9.26482	-60.4248	9.81003	-7.32422	3.08212			-150.604	-69.2749	-111.734	-38.8705
										-28.78	-154.266	25.2865	-72.7844	9.31453	-60.8317	6.51042	-3.05176	2.52885			-154.266	-69.7327	-112.472	-41.7943
										-28.76	-155.792	24.8344	-80.5664	8.86937	-64.9007	4.59906	-3.50952	1.09679			-155.792	-77.0569	-124.285	-31.5069
										-28.74	-156.708	26.184	-74.7681	9.98722	-67.1387	9.4752	-4.73022	1.67847			-156.708	-70.0378	-112.964	-43.7435
										-28.72	-153.961	23.1992	-77.2095	7.29236	-66.7318	9.53617	-2.28882	0.8026			-153.961	-74.9206	-120.84	-33.1214
										-28.7	-155.182	25.4444	-75.0732	7.41269	-62.8662	6.79659	-1.67847	3.01466			-155.182	-73.3948	-118.379	-36.8032
										-28.68	-153.961	24.3675	-76.5991	8.89558	-63.2731	7.09456	-2.89917	1.39571			-153.961	-73.7	-118.871	-35.0903
										-28.66	-159.454	29.5694	-78.5828	7.95167	-66.3249	8.01502	-1.98364	3.11593			-159.454	-76.5991	-123.547	-35.9074
										-28.64	-161.285	26.9367	-80.8716	5.38183	-61.6455	7.03892	-2.59399	2.94169			-161.285	-78.2776	-126.254	-35.0312
										-28.62	-158.081	26.0027	-76.5991	6.61371	-66.7318	6.84514	-4.11987	2.61782			-158.081	-72.4792	-116.902	-41.179
										-28.6	-156.86	23.0039	-73.8525	4.94598	-64.0869	8.39095	-6.56128	2.80114			-156.86	-67.2913	-108.534	-48.3261
										-28.58	-157.623	26.7354	-78.5828	7.03616	-66.9352	6.74462	-5.55112e-17	1.38735			-157.623	-78.5828	-126.746	-30.8769
										-28.56	-159.454	27.0528	-78.2776	7.30034	-62.6628	5.99403	-0.30518	1.12819			-159.454	-77.9724	-125.762	-33.6924
										-28.54	-162.506	27.6802	-78.8879	5.98215	-69.1732	7.73112	-3.96729	1.54609			-162.506	-74.9206	-120.84	-41.6663
										-28.52	-163.269	25.0039	-75.6836	8.08572	-58.5938	4.40131	-5.18799	1.69915			-163.269	-70.4956	-113.703	-49.5665
										-28.5	-158.539	23.5762	-72.3267	7.28384	-65.3076	6.10352	-4.88281	0.65926			-158.539	-67.4438	-108.78	-49.7584
										-28.48	-156.86	24.3975	-79.0405	5.94636	-61.4421	3.89755	-2.44141	3.54144			-156.86	-76.5991	-123.547	-33.3134
										-28.46	-160.217	29.0056	-78.8879	5.06	-68.7663	5.83658	-3.96729	1.42052			-160.217	-74.9206	-120.84	-39.3775
										-28.44	-158.234	28.6642	-79.8035	8.99233	-63.68	6.40465	-5.0354	3.07582			-158.234	-74.7681	-120.594	-37.64
										-28.42	-162.048	27.8514	-80.8716	8.42234	-63.68	8.46706	-1.37329	0.384			-162.048	-79.4983	-128.223	-33.8253
										-28.4	-157.166	25.5845	-75.531	10.0055	-60.8317	6.22771	-0.45776	2.64143			-157.166	-75.0732	-121.086	-36.0797
										-28.38	-159.912	28.2273	-80.8716	5.86224	-70.3939	3.07877	-4.42505	2.4078			-159.912	-76.4465	-123.301	-36.6112
										-28.36	-159.302	30.2181	-78.4302	8.05302	-64.0869	4.41539	-3.05176	1.94612			-159.302	-75.3784	-121.578	-37.7237
										-28.34	-164.642	29.2761	-80.1086	7.63295	-66.3249	6.22771	-7.78198	1.69686			-164.642	-72.3267	-116.656	-47.9864
										-28.32	-162.659	29.1082	-73.7	7.50581	-64.9007	4.69261	-3.35693	1.52588			-162.659	-70.343	-113.456	-49.2022
										-28.3	-161.133	27.0868	-76.9043	6.78287	-62.0524	3.03816	0	3.35231			-161.133	-76.9043	-124.039	-37.0936
										-28.28	-160.065	27.5858	-79.4983	8.72957	-66.9352	6.87229	-4.88281	3.00046			-160.065	-74.6155	-120.348	-39.7171
										-28.26	-161.743	27.6786	-80.719	8.40342	-69.5801	4.41539	-7.01904	2.86822			-161.743	-73.7	-118.871	-42.8723
										-28.24	-162.506	32.3442	-82.7026	8.97549	-68.1559	4.17446	-3.20435	2.56995			-162.506	-79.4983	-128.223	-34.2831
										-28.22	-159.912	30.4962	-81.3294	8.07948	-62.8662	3.39829	-7.78198	2.11982			-159.912	-73.5474	-118.625	-41.2873
										-28.2	-158.844	28.5698	-80.8716	5.64094	-68.1559	6.66126	-2.13623	2.42226			-158.844	-78.7353	-126.993	-31.8515
										-28.18	-162.811	27.0023	-77.6672	8.45131	-66.3249	5.2307	-6.2561	3.63125			-162.811	-71.4111	-115.179	-47.632
										-28.16	-168.152	30.1538	-82.7026	6.72542	-65.1042	7.76318	-5.49316	2.8628			-168.152	-77.2095	-124.531	-43.6204
										-28.14	-169.83	26.3636	-79.9561	8.13166	-67.5456	4.40601	-2.28882	2.76769			-169.83	-77.6672	-125.27	-44.5606
										-28.12	-164.032	27.0999	-81.1768	6.51677	-67.3421	4.93761	-2.74658	2.95354			-164.032	-78.4302	-126.5	-37.5317
										-28.1	-162.354	25.5547	-81.6345	6.52808	-66.1214	5.41729	-2.59399	4.98584			-162.354	-79.0405	-127.485	-34.8688
										-28.08	-164.642	28.3637	-82.7026	5.86753	-68.1559	6.32662	-6.40869	2.6193			-164.642	-76.2939	-123.055	-41.5876
										-28.06	-161.133	30.5267	-81.6345	8.67964	-65.7145	5.85782	-3.96729	1.6052			-161.133	-77.6672	-125.27	-35.8631
										-28.04	-163.116	31.5798	-81.9397	8.40342	-68.7663	4.86157	-2.13623	2.29051			-163.116	-79.8035	-128.715	-34.4012
										-28.02	-160.217	27.1983	-79.3457	7.63143	-64.2904	4.65275	-3.50952	2.28882			-160.217	-75.8362	-122.316	-37.9009
										-28	-158.539	26.7366	-81.0242	5.82971	-67.1387	4.00234	-8.69751	2.80114			-158.539	-72.3267	-116.656	-41.8829
										-27.98	-153.809	31.298	-80.4138	6.74788	-64.0869	3.36155	-3.66211	3.191			-153.809	-76.7517	-123.793	-30.0155
										-27.96	-161.133	29.2661	-79.6509	9.75767	-70.1904	3.22968	-6.71387	3.29628			-161.133	-72.937	-117.64	-43.4925
										-27.94	-161.285	30.3435	-81.7871	12.7226	-64.0869	2.5411	-2.28882	1.67847			-161.285	-79.4983	-128.223	-33.0624
										-27.92	-156.86	27.2149	-82.55	4.85971	-65.3076	3.39829	-6.2561	1.2302			-156.86	-76.2939	-123.055	-33.8056
										-27.9	-161.285	26.2503	-83.1604	7.55117	-63.2731	3.76796	-7.32422	2.24257			-161.285	-75.8362	-122.316	-38.969
										-27.88	-164.49	26.8399	-84.9915	7.55939	-66.9352	6.83606	-5.0354	3.52717			-164.49	-79.9561	-128.961	-35.5284
										-27.86	-161.591	28.6198	-78.7353	10.8413	-68.7663	4.81022	-4.73022	2.44617			-161.591	-74.0051	-119.363	-42.2275
										-27.84	-163.727	29.1432	-81.1768	8.04723	-66.7318	4.26276	-6.2561	3.11593			-163.727	-74.9206	-120.84	-42.887
										-27.82	-165.253	28.2013	-80.2612	7.85791	-68.1559	3.76796	-3.66211	0.89841			-165.253	-76.5991	-123.547	-41.7057
										-27.8	-165.558	26.894	-80.719	9.00613	-68.7663	8.37119	-5.0354	2.4078			-165.558	-75.6836	-122.07	-43.4875
										-27.78	-162.506	29.8088	-79.4983	7.93995	-65.918	4.60805	-3.05176	1.38735			-162.506	-76.4465	-123.301	-39.2052
										-27.76	-165.405	32.807	-85.907	10.5991	-67.3421	1.23754	-5.0354	0.97704			-165.405	-80.8716	-130.438	-34.9672
										-27.74	-162.659	31.9775	-84.0759	9.3478	-70.8008	4.15458	-3.35693	1.25827			-162.659	-80.719	-130.192	-32.4668
										-27.72	-166.779	30.0402	-86.0596	7.32846	-68.1559	3.19748	-1.98364	1.76853			-166.779	-84.0759	-135.606	-31.1722
										-27.7	-161.896	28.8294	-78.8879	6.40324	-72.2249	5.50821	-4.57764	1.46357			-161.896	-74.3103	-119.855	-42.0404
										-27.68	-167.236	28.8774	-80.5664	8.39465	-65.7145	4.06901	-1.83105	2.64877			-167.236	-78.7353	-126.993	-40.2438
										-27.66	-166.321	29.458	-79.3457	9.1179	-67.749	5.47051	-3.66211	1.29475			-166.321	-75.6836	-122.07	-44.2505
										-27.64	-166.779	31.0594	-83.6182	8.50486	-66.5283	1.61484	-4.57764	2.17939			-166.779	-79.0405	-127.485	-39.2938
										-27.62	-166.473	29.919	-80.8716	6.96131	-67.3421	2.54923	-4.88281	3.38915			-166.473	-75.9888	-122.563	-43.9109
										-27.6	-161.133	30.8132	-81.1768	7.56196	-66.9352	4.98765	-3.8147	1.17865			-161.133	-77.3621	-124.778	-36.3553
										-27.58	-164.032	28.9841	-78.7353	6.99024	-68.3594	7.94239	-6.10352	4.51962			-164.032	-72.6318	-117.148	-46.8839
										-27.56	-166.168	29.7619	-80.2612	10.3745	-68.9697	3.36155	-5.64575	3.16536			-166.168	-74.6155	-120.348	-45.8207
										-27.54	-169.373	30.2196	-81.9397	8.25057	-67.5456	3.96076	-4.88281	2.12895			-169.373	-77.0569	-124.285	-45.0873
										-27.52	-165.863	28.7064	-84.9915	7.21048	-68.1559	6.59569	-0.76294	2.06041			-165.863	-84.2285	-135.852	-30.0106
										-27.5	-166.016	26.0111	-79.4983	6.37895	-68.9697	8.07419	1.52588	3.75006			-166.016	-81.0242	-130.684	-35.3315
										-27.48	-162.964	26.5462	-79.1931	9.70624	-69.1732	5.08626	-2.59399	2.53345			-162.964	-76.5991	-123.547	-39.4169
										-27.46	-171.509	29.2024	-80.4138	7.85741	-69.5801	8.68188	-5.34058	1.92002			-171.509	-75.0732	-121.086	-50.4229
										-27.44	-172.119	26.4513	-86.5173	9.22747	-68.5628	4.46202	-2.74658	2.92184			-172.119	-83.7708	-135.114	-37.005
										-27.42	-168.457	27.5955	-83.4656	8.24681	-66.5283	5.26225	-2.44141	2.11432			-168.457	-81.0242	-130.684	-37.7729
										-27.4	-168.457	27.2274	-80.5664	8.38354	-67.3421	7.81896	-0.91553	3.21523			-168.457	-79.6509	-128.469	-39.9879
										-27.38	-167.694	25.7946	-83.0078	8.33527	-69.1732	6.34622	-4.27246	3.86824			-167.694	-78.7353	-126.993	-40.7016
										-27.36	-163.422	27.8735	-85.144	11.826	-63.0697	5.38279	-4.73022	2.30234			-163.422	-80.4138	-129.7	-33.7219
										-27.34	-167.542	25.6838	-83.313	11.694	-67.1387	6.46896	-5.34058	2.24776			-167.542	-77.9724	-125.762	-41.7796
										-27.32	-165.405	25.9537	-83.0078	9.27989	-70.8008	4.97103	-2.59399	1.50282			-165.405	-80.4138	-129.7	-35.7056
										-27.3	-166.931	26.4953	-84.2285	8.06265	-67.9525	6.72619	1.52588	1.25827			-166.931	-85.7544	-138.314	-28.6176
										-27.28	-169.983	26.8676	-81.4819	8.50304	-70.3939	9.09631	-4.88281	1.24587			-169.983	-76.5991	-123.547	-46.4359
										-27.26	-172.729	28.192	-85.2966	10.4278	-65.7145	6.39495	-1.98364	2.94169			-172.729	-83.313	-134.376	-38.3537
										-27.24	-169.83	29.2771	-84.0759	10.3681	-65.3076	6.46896	-4.73022	2.73384			-169.83	-79.3457	-127.977	-41.8534
										-27.22	-165.71	29.6775	-85.7544	9.27487	-67.5456	5.39432	-2.89917	3.25243			-165.71	-82.8552	-133.637	-32.073
										-27.2	-165.558	28.9669	-83.313	7.48562	-66.1214	3.33063	-7.47681	4.03613			-165.558	-75.8362	-122.316	-43.2414
										-27.18	-167.847	28.2162	-84.9915	11.5333	-69.5801	4.93341	1.37329	3.24287			-167.847	-86.3648	-139.298	-28.5487
										-27.16	-173.34	30.999	-83.0078	10.1857	-66.5283	3.17148	-7.62939	3.13703			-173.34	-75.3784	-121.578	-51.7617
										-27.14	-174.408	32.6014	-83.1604	11.7994	-66.7318	1.07656	-1.83105	2.8628			-174.408	-81.3294	-131.176	-43.2316
										-27.12	-172.729	31.1588	-78.125	9.78151	-66.9352	3.70146	-4.57764	2.78028			-172.729	-73.5474	-118.625	-54.1047
										-27.1	-170.593	29.7349	-80.2612	8.40019	-67.5456	4.24817	-0.15259	1.3505			-170.593	-80.1086	-129.207	-41.3858
										-27.08	-173.035	30.864	-79.0405	8.52127	-65.5111	5.69661	-2.44141	2.24257			-173.035	-76.5991	-123.547	-49.4877
										-27.06	-168.152	33.1445	-84.8389	11.0539	-65.918	7.15267	-2.59399	2.97318			-168.152	-82.2449	-132.653	-35.4988
										-27.04	-176.239	35.5145	-84.2285	10.9297	-68.1559	6.26746	-5.64575	2.42066			-176.239	-78.5828	-126.746	-49.4926
										-27.02	-176.697	33.2716	-82.0923	9.23461	-69.987	3.96076	-4.88281	2.25638			-176.697	-77.2095	-124.531	-52.1654
										-27	-173.492	31.5837	-81.9397	10.6079	-68.1559	2.29277	-4.27246	3.38915			-173.492	-77.6672	-125.27	-48.2227
										-26.98	-179.291	33.5946	-84.3811	11.4387	-62.8662	4.74088	-2.89917	2.72246			-179.291	-81.4819	-131.422	-47.8683
										-26.96	-177.765	32.9462	-86.9751	10.3355	-67.749	4.89551	-2.44141	2.87363			-177.765	-84.5337	-136.345	-41.4202
										-26.94	-174.408	33.1434	-87.5854	9.42099	-65.5111	3.88159	-3.05176	2.60146			-174.408	-84.5337	-136.345	-38.0633
										-26.92	-172.577	30.2974	-89.2639	9.13278	-66.3249	6.356	-2.74658	1.58574			-172.577	-86.5173	-139.544	-33.0328
										-26.9	-176.239	32.0278	-85.7544	6.58548	-65.3076	7.02125	-3.66211	0.89841			-176.239	-82.0923	-132.407	-43.8321
										-26.88	-177.917	31.6702	-83.313	9.29159	-63.2731	3.66776	-2.59399	2.09032			-177.917	-80.719	-130.192	-47.7255
										-26.86	-175.476	35.8383	-84.6863	11.4658	-65.3076	4.89551	0.45776	3.26196			-175.476	-85.144	-137.329	-38.147
										-26.84	-173.34	32.0836	-83.6182	10.337	-65.7145	2.73715	-2.74658	1.04237			-173.34	-80.8716	-130.438	-42.9018
										-26.82	-175.629	32.4477	-79.0405	8.68367	-64.6973	2.75223	-5.79834	2.03196			-175.629	-73.2422	-118.133	-57.4961
										-26.8	-177.612	31.3188	-80.4138	10.2507	-60.0179	1.07656	-5.0354	1.786			-177.612	-75.3784	-121.578	-56.0342
										-26.78	-180.817	34.2182	-79.0405	12.0651	-62.8662	0.93233	-5.49316	2.89515			-180.817	-73.5474	-118.625	-62.1919
										-26.76	-180.817	31.7308	-83.7708	9.43046	-64.2904	4.4341	0.61035	4.16204			-180.817	-84.3811	-136.099	-44.7181
										-26.74	-178.07	34.6007	-82.55	10.5815	-68.7663	3.76796	-2.59399	1.75089			-178.07	-79.9561	-128.961	-49.1087
										-26.72	-179.596	32.7202	-82.2449	9.57096	-67.3421	6.7077	-5.18799	1.90582			-179.596	-77.0569	-124.285	-55.3107
										-26.7	-176.239	34.1846	-80.8716	10.8111	-65.918	4.41539	-4.73022	1.67847			-176.239	-76.1414	-122.809	-53.4304
										-26.68	-179.901	35.2593	-82.7026	9.32827	-63.4766	1.27055	-5.18799	1.01215			-179.901	-77.5147	-125.024	-54.8775
										-26.66	-179.749	35.5566	-84.0759	10.2143	-68.7663	1.94079	-4.27246	1.88123			-179.749	-79.8035	-128.715	-51.0333
										-26.64	-182.495	33.2861	-86.2122	8.30682	-67.1387	4.40131	-2.28882	1.73307			-182.495	-83.9233	-135.36	-47.1349
										-26.62	-178.375	33.5678	-86.6699	8.92172	-71.0042	0.73355	-5.0354	1.03864			-178.375	-81.6345	-131.669	-46.7067
										-26.6	-174.866	34.0792	-81.7871	10.5628	-66.9352	5.72922	-4.42505	1.2302			-174.866	-77.3621	-124.778	-50.0882
										-26.58	-178.68	34.8724	-78.2776	12.8715	-63.0697	6.0456	-4.42505	1.17865			-178.68	-73.8525	-119.117	-59.5634
										-26.56	-185.699	34.3847	-82.3975	11.7006	-66.7318	6.55793	-4.57764	1.4422			-185.699	-77.8198	-125.516	-60.1836
										-26.54	-182.037	36.7137	-80.5664	10.0569	-70.1904	1.86465	-2.59399	2.38187			-182.037	-77.9724	-125.762	-56.2754
										-26.52	-183.716	33.328	-82.3975	8.98068	-67.1387	3.22968	-5.95093	2.49642			-183.716	-76.4465	-123.301	-60.415
										-26.5	-182.495	35.0062	-86.6699	9.3266	-63.68	2.29277	-3.05176	2.62522			-182.495	-83.6182	-134.868	-47.6271
										-26.48	-185.242	35.0554	-89.4165	10.043	-67.5456	5.66382	-4.88281	2.27009			-185.242	-84.5337	-136.345	-48.897
										-26.46	-185.547	36.4682	-86.9751	11.1225	-69.3766	5.59766	-4.42505	4.08962			-185.547	-82.55	-133.145	-52.4016
										-26.44	-187.683	34.0692	-86.6699	10.8813	-69.987	6.32662	-7.62939	1.90582			-187.683	-79.0405	-127.485	-60.1984
										-26.42	-184.937	34.9512	-86.2122	10.4159	-65.918	1.27055	-4.42505	2.88844			-184.937	-81.7871	-131.915	-53.0218
										-26.4	-178.528	32.4248	-82.0923	10.4014	-68.3594	5.32092	-1.37329	2.93112			-178.528	-80.719	-130.192	-48.3359
										-26.38	-180.969	34.0801	-85.7544	9.57461	-65.3076	3.39829	-0.61035	2.91652			-180.969	-85.144	-137.329	-43.6401
										-26.36	-183.258	32.9725	-87.5854	10.2632	-68.7663	6.0456	-7.01904	1.28271			-183.258	-80.5664	-129.946	-53.3122
										-26.34	-190.125	32.7686	-81.1768	11.8587	-68.7663	5.6198	-3.05176	2.7747			-190.125	-78.125	-126.008	-64.1165
										-26.32	-184.784	34.5513	-80.8716	11.1225	-67.3421	6.74462	1.06812	2.62965			-184.784	-81.9397	-132.161	-52.6231
										-26.3	-179.749	29.6659	-84.5337	9.3648	-64.0869	4.06392	-1.37329	1.75089			-179.749	-83.1604	-134.13	-45.6189
										-26.28	-180.817	33.6177	-85.144	11.2032	-68.1559	6.51995	-1.06812	2.49642			-180.817	-84.0759	-135.606	-45.2103
										-26.26	-185.089	34.049	-83.7708	10.6779	-66.5283	2.75223	-7.62939	1.37611			-185.089	-76.1414	-122.809	-62.2805
										-26.24	-187.836	35.0429	-81.3294	9.84596	-66.5283	5.59396	-4.73022	1.75089			-187.836	-76.5991	-123.547	-64.2887
										-26.22	-186.157	33.0878	-81.3294	9.24763	-63.2731	5.30144	-4.57764	2.29051			-186.157	-76.7517	-123.793	-62.3642
										-26.2	-178.68	36.1814	-86.2122	9.00613	-65.7145	4.08424	-0.61035	1.63395			-178.68	-85.6018	-138.067	-40.613
										-26.18	-184.326	33.7308	-87.4329	9.19376	-59.8145	5.53819	-0.61035	1.91395			-184.326	-86.8225	-140.036	-44.2899
										-26.16	-185.547	35.6973	-79.1931	10.9817	-65.1042	1.77364	-9.91821	1.8374			-185.547	-69.2749	-111.734	-73.8132
										-26.14	-188.293	33.8718	-82.3975	12.8778	-66.7318	6.12721	-6.56128	2.61782			-188.293	-75.8362	-122.316	-65.977
										-26.12	-184.479	36.8243	-80.8716	10.6375	-66.3249	5.99403	-2.13623	2.26324			-184.479	-78.7353	-126.993	-57.4863
										-26.1	-181.427	33.1519	-83.313	10.1292	-57.7799	6.26746	-3.66211	2.03959			-181.427	-79.6509	-128.469	-52.9578
										-26.08	-186.462	32.1276	-84.6863	8.62943	-66.1214	6.63324	-1.98364	3.29038			-186.462	-82.7026	-133.391	-53.071
										-26.06	-193.481	33.5462	-84.0759	12.6795	-70.8008	7.79245	-5.49316	1.05716			-193.481	-78.5828	-126.746	-66.7351
										-26.04	-188.446	36.8681	-86.9751	10.1046	-66.9352	10.2152	-2.28882	2.17761			-188.446	-84.6863	-136.591	-51.8553
										-26.02	-189.819	34.2423	-85.907	11.6324	-65.918	8.68188	-3.96729	2.88979			-189.819	-81.9397	-132.161	-57.6585
										-26	-186.157	35.3223	-84.9915	6.26106	-65.918	7.72844	0.15259	2.21997			-186.157	-85.144	-137.329	-48.8281
										-25.98	-187.073	33.5698	-83.313	8.98586	-71.2077	8.2667	-4.73022	1.64106			-187.073	-78.5828	-126.746	-60.3264
										-25.96	-190.125	34.8885	-80.4138	10.9392	-72.0215	5.26225	-6.56128	0.84039			-190.125	-73.8525	-119.117	-71.0075
										-25.94	-187.683	34.1928	-80.719	12.6819	-69.987	4.67936	0.45776	1.80329			-187.683	-81.1768	-130.93	-56.7529
										-25.92	-185.394	35.2302	-87.8906	8.46095	-69.3766	7.40292	-0.30518	2.65462			-185.394	-87.5854	-141.267	-44.1274
										-25.9	-185.394	31.5729	-84.2285	8.07035	-66.9352	5.00008	-0.45776	1.09679			-185.394	-83.7708	-135.114	-50.2802
										-25.88	-186.92	32.9989	-84.0759	6.78459	-66.3249	6.74462	-3.05176	2.91652			-186.92	-81.0242	-130.684	-56.236
										-25.86	-186.462	33.3601	-81.0242	9.8207	-72.6318	3.01079	-0.91553	2.30403			-186.462	-80.1086	-129.207	-57.2549
										-25.84	-191.803	32.2028	-83.1604	10.6721	-64.6973	4.15458	-4.88281	2.57749			-191.803	-78.2776	-126.254	-65.5488
										-25.82	-188.904	33.2791	-81.0242	10.9506	-67.1387	7.45862	-0.91553	1.12819			-188.904	-80.1086	-129.207	-59.6963
										-25.8	-192.413	30.6894	-86.3648	8.61908	-62.4593	1.73828	-4.73022	1.37329			-192.413	-81.6345	-131.669	-60.7448
										-25.78	-192.413	32.0327	-82.8552	7.50581	-67.1387	5.08219	-5.34058	2.16331			-192.413	-77.5147	-125.024	-67.3897
										-25.76	-194.855	35.42	-86.8225	10.8395	-66.5283	3.57633	-2.28882	2.31579			-194.855	-84.5337	-136.345	-58.5101
										-25.74	-193.787	35.729	-82.55	10.9817	-71.6146	9.25868	-3.50952	1.37329			-193.787	-79.0405	-127.485	-66.3019
										-25.72	-193.176	33.4874	-82.55	11.1361	-65.918	2.46671	-4.11987	1.87089			-193.176	-78.4302	-126.5	-66.676
										-25.7	-191.803	33.7753	-84.8389	8.20766	-64.6973	2.5411	-7.78198	4.05149			-191.803	-77.0569	-124.285	-67.5177
										-25.68	-195.618	31.3134	-85.907	9.91821	-68.3594	2.46671	-2.89917	0.29218			-195.618	-83.0078	-133.884	-61.7341
										-25.66	-192.871	34.4358	-87.1277	5.99769	-68.1559	6.50087	-2.28882	2.21997			-192.871	-84.8389	-136.837	-56.0342
										-25.64	-196.228	34.162	-84.2285	11.7298	-69.3766	7.15556	-3.50952	3.44705			-196.228	-80.719	-130.192	-66.0361
										-25.62	-191.498	33.965	-85.4492	8.72112	-64.9007	8.8612	-2.28882	1.17865			-191.498	-83.1604	-134.13	-57.3681
										-25.6	-193.939	31.2825	-86.0596	8.49391	-68.1559	7.44473	-5.49316	1.57592			-193.939	-80.5664	-129.946	-63.9934
										-25.58	-189.972	34.2082	-80.5664	5.96461	-67.9525	8.40819	-5.49316	3.02109			-189.972	-75.0732	-121.086	-68.886
										-25.56	-195.618	31.8851	-83.0078	10.201	-68.5628	6.89034	-3.50952	3.49179			-195.618	-79.4983	-128.223	-67.3946
										-25.54	-192.871	33.396	-82.3975	8.77082	-65.918	5.42492	-4.57764	1.25827			-192.871	-77.8198	-125.516	-67.3552
										-25.52	-190.735	34.8885	-81.6345	11.7043	-70.8008	10.4713	-4.11987	2.45883			-190.735	-77.5147	-125.024	-65.7112
										-25.5	-194.244	32.8433	-80.2612	11.2115	-66.3249	6.92629	-5.34058	2.07542			-194.244	-74.9206	-120.84	-73.4046
										-25.48	-195.77	32.5671	-80.2612	12.0135	-64.9007	6.39495	-3.20435	3.68219			-195.77	-77.0569	-124.285	-71.485
										-25.46	-198.517	34.5755	-87.2803	9.86368	-65.7145	5.65285	-6.86646	2.582			-198.517	-80.4138	-129.7	-68.8171
										-25.44	-198.669	35.6595	-81.7871	10.9948	-71.0042	8.81201	-3.20435	1.2047			-198.669	-78.5828	-126.746	-71.923
										-25.42	-195.312	35.863	-84.3811	5.96656	-65.3076	9.54051	-2.74658	1.23335			-195.312	-81.6345	-131.669	-63.6439
										-25.4	-195.923	35.9382	-76.7517	8.5608	-68.5628	7.32704	-5.95093	3.95847			-195.923	-70.8008	-114.195	-81.728
										-25.38	-192.108	34.8875	-86.2122	7.78597	-67.3421	6.00438	-8.69751	2.66483			-192.108	-77.5147	-125.024	-67.0845
										-25.36	-192.261	33.7694	-86.5173	11.4793	-67.5456	5.47429	-5.0354	1.75089			-192.261	-81.4819	-131.422	-60.8383
										-25.34	-192.413	35.7341	-83.9233	9.0169	-70.1904	5.11871	-4.57764	1.37611			-192.413	-79.3457	-127.977	-64.4364
										-25.32	-201.111	34.0719	-84.2285	8.24916	-68.9697	7.12658	-0.91553	2.5472			-201.111	-83.313	-134.376	-66.7351
										-25.3	-196.533	32.8146	-84.2285	9.29994	-67.749	8.89384	-0.76294	2.14891			-196.533	-83.4656	-134.622	-61.9113
										-25.28	-200.043	34.8198	-86.5173	7.86531	-64.6973	6.72311	-4.11987	2.4078			-200.043	-82.3975	-132.899	-67.1436
										-25.26	-197.449	34.1765	-86.5173	10.1716	-68.1559	4.26276	-4.88281	3.37078			-197.449	-81.6345	-131.669	-65.7802
										-25.24	-196.991	34.4721	-87.8906	8.91127	-67.9525	5.83658	-4.88281	1.74422			-196.991	-83.0078	-133.884	-63.1074
										-25.22	-199.127	34.0052	-86.5173	9.10896	-69.3766	4.88705	-3.50952	1.52333			-199.127	-83.0078	-133.884	-65.2436
										-25.2	-198.364	33.1112	-84.3811	7.1195	-73.2422	7.84802	-3.66211	4.22864			-198.364	-80.719	-130.192	-68.1723
										-25.18	-196.533	33.0746	-85.6018	11.4061	-72.0215	6.45935	-4.57764	1.25827			-196.533	-81.0242	-130.684	-65.8491
										-25.16	-196.991	33.4799	-91.7053	10.782	-68.1559	8.45973	-8.39233	2.23391			-196.991	-83.313	-134.376	-62.6152
										-25.14	-202.484	34.4199	-88.9587	13.424	-66.3249	7.42803	-5.18799	1.95408			-202.484	-83.7708	-135.114	-67.37
										-25.12	-201.416	36.2265	-84.0759	11.6936	-69.3766	6.54845	-4.11987	2.60593			-201.416	-79.9561	-128.961	-72.4546
										-25.1	-194.855	33.334	-79.9561	10.0939	-69.3766	6.61449	1.52588	1.93813			-194.855	-81.4819	-131.422	-63.4323
										-25.08	-194.855	32.6518	-84.0759	8.53538	-66.5283	4.06392	-1.67847	2.93112			-194.855	-82.3975	-132.899	-61.9556
										-25.06	-194.092	34.5833	-83.6182	11.9162	-67.749	5.11871	-2.28882	2.32915			-194.092	-81.3294	-131.176	-62.9154
										-25.04	-201.721	37.2935	-83.7708	8.84615	-66.9352	6.84514	-4.11987	0.384			-201.721	-79.6509	-128.469	-73.252
										-25.02	-203.094	35.1605	-81.3294	9.44033	-69.987	4.69261	-5.34058	2.60593			-203.094	-75.9888	-122.563	-80.5319
										-25	-197.449	33.802	-83.313	9.03066	-66.5283	5.92806	-4.57764	3.42106			-197.449	-78.7353	-126.993	-70.4562
										-24.98	-200.195	37.6328	-80.2612	9.79261	-63.68	7.6097	-6.10352	0.89841			-200.195	-74.1577	-119.609	-80.5861
										-24.96	-202.942	37.2685	-86.5173	12.6746	-65.7145	4.73214	-3.96729	1.83951			-202.942	-82.55	-133.145	-69.7966
										-24.94	-200.806	35.9097	-85.2966	9.40078	-65.1042	5.30144	-6.86646	3.50952			-200.806	-78.4302	-126.5	-74.3054
										-24.92	-195.77	34.5108	-83.9233	9.1366	-69.5801	5.63819	-2.28882	2.4078			-195.77	-81.6345	-131.669	-64.1017
										-24.9	-199.28	36.1815	-81.4819	7.06753	-66.1214	5.13486	-6.10352	2.74092			-199.28	-75.3784	-121.578	-77.7017
										-24.88	-197.449	35.6803	-82.55	10.9392	-64.2904	6.55793	-3.66211	2.08475			-197.449	-78.8879	-127.239	-70.2101
										-24.86	-203.4	36.4864	-80.8716	9.39789	-67.1387	3.13208	0	1.97777			-203.4	-80.8716	-130.438	-72.9616
										-24.84	-198.059	35.7499	-85.4492	10.6739	-68.3594	6.46896	-3.66211	1.74422			-198.059	-81.7871	-131.915	-66.1444
										-24.82	-197.754	36.904	-78.8879	8.83562	-66.1214	6.34622	-4.42505	3.14568			-197.754	-74.4629	-120.101	-77.6525
										-24.8	-198.059	34.3107	-83.6182	7.12658	-66.1214	9.41824	-4.42505	2.39487			-198.059	-79.1931	-127.731	-70.3282
										-24.78	-196.228	35.7473	-83.4656	10.2143	-66.5283	6.17431	-1.52588	2.57146			-196.228	-81.9397	-132.161	-64.0672
										-24.76	-199.738	35.3542	-84.0759	10.7185	-63.2731	5.13486	-4.11987	1.73307			-199.738	-79.9561	-128.961	-70.7762
										-24.74	-203.4	35.0269	-85.2966	10.9392	-67.3421	10.9543	-3.50952	1.46092			-203.4	-81.7871	-131.915	-71.485
										-24.72	-202.179	35.1923	-78.8879	7.5717	-64.9007	9.01403	-3.8147	0.67668			-202.179	-75.0732	-121.086	-81.0931
										-24.7	-200.348	34.8608	-81.1768	9.09745	-71.2077	3.86556	-2.89917	1.99923			-200.348	-78.2776	-126.254	-74.0937
										-24.68	-201.416	33.9125	-81.7871	9.23966	-64.9007	8.03823	-1.06812	1.54358			-201.416	-80.719	-130.192	-71.2241
										-24.66	-202.637	34.2804	-85.4492	6.54529	-68.3594	8.25668	-2.59399	3.34651			-202.637	-82.8552	-133.637	-68.9993
										-24.64	-205.383	32.056	-82.2449	8.59338	-66.5283	9.16205	-4.27246	1.74422			-205.383	-77.9724	-125.762	-79.6214
										-24.62	-200.958	32.9141	-83.313	10.6375	-66.3249	9.72953	-5.18799	1.42052			-200.958	-78.125	-126.008	-74.9502
										-24.6	-202.332	30.8741	-78.4302	9.75449	-66.7318	6.46256	-6.2561	1.39571			-202.332	-72.1741	-116.41	-85.9218
										-24.58	-204.62	31.8577	-85.2966	10.1319	-65.918	4.49897	3.8147	2.09032			-204.62	-89.1113	-143.728	-60.8924
										-24.56	-203.552	33.0573	-87.1277	9.15993	-67.3421	7.85066	-2.13623	0.80742			-203.552	-84.9915	-137.083	-66.4693
										-24.54	-205.994	32.9613	-81.7871	4.89551	-71.818	7.75518	-0.45776	1.39571			-205.994	-81.3294	-131.176	-74.8173
										-24.52	-204.773	32.0173	-78.8879	8.89165	-69.3766	8.49634	-4.73022	2.48395			-204.773	-74.1577	-119.609	-85.1637
										-24.5	-204.163	31.7867	-77.0569	9.25434	-66.1214	4.00751	-3.66211	2.66046			-204.163	-73.3948	-118.379	-85.7839
										-24.48	-205.231	31.6485	-80.719	8.35154	-70.8008	4.40131	-1.98364	4.06678			-205.231	-78.7353	-126.993	-78.2382
										-24.46	-208.282	34.2617	-84.2285	8.30542	-69.5801	6.72311	-1.06812	3.01466			-208.282	-83.1604	-134.13	-74.1528
										-24.44	-208.74	38.1417	-86.3648	8.17545	-71.2077	9.21835	-4.73022	2.16331			-208.74	-81.6345	-131.669	-77.0717
										-24.42	-208.588	35.5172	-85.7544	9.38467	-72.6318	9.18236	-0.91553	1.77072			-208.588	-84.8389	-136.837	-71.7508
										-24.4	-203.094	32.7477	-82.0923	7.49391	-71.2077	6.54845	-4.27246	1.63395			-203.094	-77.8198	-125.516	-77.5786
										-24.38	-203.552	34.191	-83.1604	7.53059	-74.4629	6.23436	-5.18799	3.03646			-203.552	-77.9724	-125.762	-77.7903
										-24.36	-204.62	40.3028	-84.3811	11.164	-66.9352	4.37773	-6.71387	2.50418			-204.62	-77.6672	-125.27	-79.3506
										-24.34	-198.822	39.6457	-83.6182	10.0384	-69.987	6.22771	-5.18799	2.39649			-198.822	-78.4302	-126.5	-72.3217
										-24.32	-202.789	39.7208	-82.8552	8.82507	-71.0042	4.08424	2.13623	3.25362			-202.789	-84.9915	-137.083	-65.7063
										-24.3	-205.078	35.9875	-84.0759	7.60443	-71.818	3.34922	-0.61035	2.40296			-205.078	-83.4656	-134.622	-70.4562
										-24.28	-204.315	38.5999	-87.4329	9.50914	-71.2077	2.66823	-7.17163	1.90378			-204.315	-80.2612	-129.454	-74.8616
										-24.26	-207.214	36.4856	-85.2966	7.41845	-74.4629	8.00469	-6.2561	0.7211			-207.214	-79.0405	-127.485	-79.7296
										-24.24	-202.637	40.1265	-85.2966	8.86018	-69.987	3.56474	-0.45776	3.52717			-202.637	-84.8389	-136.837	-65.7998
										-24.22	-209.045	36.7383	-85.7544	9.23125	-72.0215	4.27246	-3.05176	3.31506			-209.045	-82.7026	-133.391	-75.6541
										-24.2	-200.806	34.621	-82.0923	8.19062	-73.2422	6.37226	-2.44141	2.6721			-200.806	-79.6509	-128.469	-72.3365
										-24.18	-204.315	34.4271	-86.5173	9.35444	-71.2077	7.19881	-6.56128	3.32791			-204.315	-79.9561	-128.961	-75.3538
										-24.16	-203.705	36.0628	-84.5337	11.0666	-73.4456	3.19748	-5.49316	2.69524			-203.705	-79.0405	-127.485	-76.2201
										-24.14	-206.757	35.3832	-83.4656	9.49934	-78.3285	2.47508	-2.28882	2.94169			-206.757	-81.1768	-130.93	-75.8263
										-24.12	-201.874	34.9346	-82.2449	9.20389	-71.818	2.29277	0	3.25839			-201.874	-82.2449	-132.653	-69.2208
										-24.1	-199.127	33.0534	-89.4165	7.7465	-69.7835	2.50004	-5.79834	1.5054			-199.127	-83.6182	-134.868	-64.2592
										-24.08	-198.517	33.1856	-83.9233	10.12	-70.5973	3.07877	-6.71387	4.08677			-198.517	-77.2095	-124.531	-73.9854
										-24.06	-201.111	33.8149	-88.3484	9.7827	-72.2249	5.39432	-3.66211	0.74752			-201.111	-84.6863	-136.591	-64.5201
										-24.04	-202.484	37.5902	-83.6182	10.2223	-69.1732	3.76796	-2.74658	1.77072			-202.484	-80.8716	-130.438	-72.0461
										-24.02	-202.789	33.2724	-89.1113	9.83847	-72.2249	2.82642	-5.64575	2.87767			-202.789	-83.4656	-134.622	-68.1674
										-24	-202.026	34.4448	-87.2803	9.05641	-69.987	2.12409	-2.44141	2.33747			-202.026	-84.8389	-136.837	-65.1895
										-23.98	-200.653	34.0991	-88.1958	9.99965	-69.1732	2.26553	-4.11987	1.99923			-200.653	-84.0759	-135.606	-65.0467
										-23.96	-203.705	38.3959	-83.7708	12.6132	-65.5111	4.17446	-5.49316	3.17148			-203.705	-78.2776	-126.254	-77.4507
										-23.94	-205.383	36.3919	-85.2966	11.9172	-68.7663	1.77364	-4.42505	0.97704			-205.383	-80.8716	-130.438	-74.9453
										-23.92	-204.163	36.3953	-84.6863	10.407	-66.3249	5.39432	-4.88281	3.72098			-204.163	-79.8035	-128.715	-75.4473
										-23.9	-202.637	33.5369	-84.5337	9.29827	-67.749	4.00234	-5.79834	1.6052			-202.637	-78.7353	-126.993	-75.6442
										-23.88	-205.688	35.047	-86.3648	9.32494	-65.5111	7.44473	-2.74658	2.68947			-205.688	-83.6182	-134.868	-70.8205
										-23.86	-202.332	35.6142	-85.907	10.3621	-64.4938	5.59766	-4.57764	0.63527			-202.332	-81.3294	-131.176	-71.1552
										-23.84	-207.367	35.8452	-86.3648	10.742	-67.1387	4.66164	-3.96729	2.19359			-207.367	-82.3975	-132.899	-74.4678
										-23.82	-204.315	35.5957	-84.6863	9.81122	-65.3076	0.35239	-2.59399	1.64106			-204.315	-82.0923	-132.407	-71.9083
										-23.8	-203.705	34.3169	-86.2122	10.2082	-68.5628	6.39495	-3.35693	3.52827			-203.705	-82.8552	-133.637	-70.0674
										-23.78	-202.942	38.5139	-82.0923	9.75449	-68.5628	6.34622	-3.8147	3.03518			-202.942	-78.2776	-126.254	-76.6877
										-23.76	-212.097	38.8013	-83.0078	10.5216	-76.2939	1.27055	-4.73022	1.786			-212.097	-78.2776	-126.254	-85.843
										-23.74	-210.114	39.6857	-86.9751	9.35817	-67.1387	4.22864	-5.95093	2.13441			-210.114	-81.0242	-130.684	-79.4294
										-23.72	-208.13	38.1929	-87.1277	10.5492	-71.6146	5.6198	-0.30518	1.6052			-208.13	-86.8225	-140.036	-68.0936
										-23.7	-205.994	37.898	-84.8389	9.71143	-64.4938	5.30144	-3.8147	3.54473			-205.994	-81.0242	-130.684	-75.3095
										-23.68	-204.926	39.1446	-84.9915	9.33451	-68.9697	5.76882	-1.83105	3.7707			-204.926	-83.1604	-134.13	-70.7959
										-23.66	-201.569	44.8164	-85.144	9.94985	-69.7835	6.20774	-3.96729	2.37044			-201.569	-81.1768	-130.93	-70.6384
										-23.64	-202.179	43.6009	-86.6699	10.0384	-73.6491	4.73214	-1.98364	2.32915			-202.179	-84.6863	-136.591	-65.5882
										-23.62	-203.247	39.9458	-85.144	10.172	-74.2594	4.93761	-0.76294	3.79839			-203.247	-84.3811	-136.099	-67.1485
										-23.6	-201.721	40.2296	-87.4329	9.4928	-73.6491	5.34808	-2.74658	2.83556			-201.721	-84.6863	-136.591	-65.1304
										-23.58	-208.588	41.7176	-83.6182	8.2454	-72.2249	3.1584	-0.76294	3.74903			-208.588	-82.8552	-133.637	-74.9502
										-23.56	-211.029	41.3843	-86.5173	11.5386	-66.7318	3.42257	0	1.70826			-211.029	-86.5173	-139.544	-71.485
										-23.54	-209.351	41.8577	-80.1086	11.4387	-67.5456	3.27423	-1.2207	1.94612			-209.351	-78.8879	-127.239	-82.112
										-23.52	-205.536	42.3285	-83.313	11.5067	-74.2594	1.42415	-2.44141	2.6721			-205.536	-80.8716	-130.438	-75.0978
										-23.5	-205.688	39.3381	-79.9561	11.023	-66.1214	2.64486	-2.89917	2.55784			-205.688	-77.0569	-124.285	-81.4032
										-23.48	-205.841	37.8749	-83.4656	9.78587	-72.4284	4.40601	-3.8147	3.57959			-205.841	-79.6509	-128.469	-77.3719
										-23.46	-211.487	40.754	-84.8389	12.8826	-69.7835	4.98765	-0.76294	3.64831			-211.487	-84.0759	-135.606	-75.8805
										-23.44	-208.13	40.2655	-85.2966	10.8966	-71.4111	6.69535	-0.30518	1.07174			-208.13	-84.9915	-137.083	-71.0469
										-23.42	-211.182	38.9471	-83.6182	8.59202	-74.6663	3.34922	-4.27246	3.12215			-211.182	-79.3457	-127.977	-83.2047
										-23.4	-210.266	40.6549	-80.5664	8.11255	-73.2422	6.17431	-3.35693	3.52827			-210.266	-77.2095	-124.531	-85.7347
										-23.38	-209.351	37.9802	-82.2449	9.17348	-70.8008	1.61484	-4.27246	2.64877			-209.351	-77.9724	-125.762	-83.5886
										-23.36	-206.451	39.4031	-83.4656	11.3542	-68.9697	2.5411	-3.05176	1.29475			-206.451	-80.4138	-129.7	-76.7517
										-23.34	-208.893	38.181	-81.3294	9.69664	-73.2422	2.31075	-4.11987	2.96272			-208.893	-77.2095	-124.531	-84.3614
										-23.32	-211.029	40.2958	-82.8552	10.4248	-70.3939	3.38609	-4.11987	3.94276			-211.029	-78.7353	-126.993	-84.0366
										-23.3	-209.503	38.8796	-81.3294	10.5756	-72.4284	4.79729	-3.20435	2.43345			-209.503	-78.125	-126.008	-83.4951
										-23.28	-206.299	42.4235	-84.8389	8.99449	-67.3421	3.80077	-2.28882	2.83419			-206.299	-82.55	-133.145	-73.1536
										-23.26	-213.165	42.0504	-85.7544	11.5524	-66.9352	3.54728	-1.67847	1.39571			-213.165	-84.0759	-135.606	-77.5589
										-23.24	-213.318	43.394	-81.1768	9.51444	-69.3766	4.98765	0.30518	1.12819			-213.318	-81.4819	-131.422	-81.8954
										-23.22	-215.302	40.3912	-84.3811	10.4931	-68.3594	8.0588	-3.35693	0.80742			-215.302	-81.0242	-130.684	-84.6174
										-23.2	-211.639	39.9142	-82.8552	9.38757	-69.5801	4.99594	-5.18799	3.08716			-211.639	-77.6672	-125.27	-86.3697
										-23.18	-209.808	37.3259	-86.6699	10.3069	-73.8525	6.72311	0.45776	1.25518			-209.808	-87.1277	-140.529	-69.2798
										-23.16	-212.402	40.3748	-84.3811	12.4721	-72.4284	6.89034	-4.57764	1.23335			-212.402	-79.8035	-128.715	-83.6871
										-23.14	-212.555	41.7324	-80.4138	13.9613	-72.6318	4.66164	-1.2207	1.05716			-212.555	-79.1931	-127.731	-84.8241
										-23.12	-211.029	41.1006	-83.7708	10.9591	-68.7663	5.30144	-2.59399	2.56995			-211.029	-81.1768	-130.93	-80.0988
										-23.1	-205.536	38.7965	-86.6699	10.8011	-70.5973	6.16761	-6.2561	3.48288			-205.536	-80.4138	-129.7	-75.8362
										-23.08	-210.571	37.3488	-83.4656	11.2443	-71.6146	6.61449	-4.57764	2.23564			-210.571	-78.8879	-127.239	-83.3327
										-23.06	-209.656	39.0072	-86.2122	13.127	-69.5801	7.93457	0.45776	3.50952			-209.656	-86.6699	-139.79	-69.8656
										-23.04	-211.334	39.8239	-86.2122	13.0654	-75.0732	8.80262	1.52588	1.87296			-211.334	-87.738	-141.513	-69.8213
										-23.02	-212.555	40.2341	-86.5173	12.1468	-74.2594	9.3388	-2.74658	1.6622			-212.555	-83.7708	-135.114	-77.4408
										-23	-205.994	40.3806	-84.2285	11.1629	-70.3939	8.8612	-0.15259	1.2047			-205.994	-84.0759	-135.606	-70.3873
										-22.98	-209.045	42.1736	-84.9915	12.2866	-69.1732	6.83606	-2.59399	1.2302			-209.045	-82.3975	-132.899	-76.1463
										-22.96	-214.539	40.994	-85.4492	12.0303	-70.3939	5.92107	-5.64575	2.31579			-214.539	-79.8035	-128.715	-85.8233
										-22.94	-211.334	41.4098	-85.907	12.9292	-73.8525	7.23037	-8.54492	4.01009			-211.334	-77.3621	-124.778	-86.5567
										-22.92	-209.656	39.6043	-88.8062	10.9821	-70.8008	6.69535	-4.88281	0.89841			-209.656	-83.9233	-135.36	-74.2955
										-22.9	-209.045	40.6495	-87.2803	9.17221	-71.6146	8.2667	-1.83105	3.17148			-209.045	-85.4492	-137.821	-71.2241
										-22.88	-212.555	40.7364	-84.9915	11.5413	-68.7663	6.89034	-5.18799	2.26324			-212.555	-79.8035	-128.715	-83.8397
										-22.86	-210.876	44.7361	-86.2122	11.4658	-70.8008	7.64768	-3.05176	1.29475			-210.876	-83.1604	-134.13	-76.7468
										-22.84	-211.334	43.5575	-90.0269	9.57461	-69.1732	6.89034	-2.59399	1.06812			-211.334	-87.4329	-141.021	-70.3135
										-22.82	-210.876	42.7003	-83.9233	11.5953	-70.1904	4.84452	-1.06812	1.00831			-210.876	-82.8552	-133.637	-77.239
										-22.8	-213.318	42.2442	-83.4656	8.69037	-68.3594	4.22864	-2.59399	1.25518			-213.318	-80.8716	-130.438	-82.8798
										-22.78	-216.37	41.7578	-84.6863	10.8137	-68.9697	4.97103	-3.50952	1.09679			-216.37	-81.1768	-130.93	-85.4394
										-22.76	-212.708	44.8158	-86.6699	11.3066	-67.9525	4.4341	-1.98364	1.52333			-212.708	-84.6863	-136.591	-76.1167
										-22.74	-217.59	45.4118	-89.7217	11.4376	-73.2422	2.44141	-1.83105	2.78586			-217.59	-87.8906	-141.759	-75.8313
										-22.72	-213.47	46.0221	-81.9397	12.2967	-74.056	5.64186	-1.2207	1.70826			-213.47	-80.719	-130.192	-83.2785
										-22.7	-211.792	42.9384	-83.0078	13.2133	-71.2077	3.73486	-2.28882	1.92002			-211.792	-80.719	-130.192	-81.6001
										-22.68	-218.811	41.2228	-83.6182	11.594	-69.1732	4.37773	-2.44141	1.24587			-218.811	-81.1768	-130.93	-87.8808
										-22.66	-218.506	43.2281	-91.8579	10.9934	-76.7009	7.25894	-1.52588	2.82459			-218.506	-90.332	-145.697	-72.809
										-22.64	-217.743	44.4387	-88.0432	11.2829	-75.2767	4.65275	-3.35693	0.91553			-217.743	-84.6863	-136.591	-81.1522
										-22.62	-216.522	44.3387	-85.2966	12.1058	-75.887	5.81527	-7.32422	3.00046			-216.522	-77.9724	-125.762	-90.7603
										-22.6	-212.86	43.3417	-83.9233	11.7865	-71.2077	2.59748	-2.44141	0.96505			-212.86	-81.4819	-131.422	-81.4376
										-22.58	-214.691	43.3531	-82.2449	11.0325	-69.1732	5.59766	-5.18799	2.26324			-214.691	-77.0569	-124.285	-90.4059
										-22.56	-220.337	43.5436	-85.907	10.7734	-74.056	5.92107	-4.57764	1.46357			-220.337	-81.3294	-131.176	-89.1606
										-22.54	-216.217	46.92	-86.2122	9.81438	-75.0732	8.39095	-8.23975	0.52858			-216.217	-77.9724	-125.762	-90.4551
										-22.52	-216.064	44.3258	-83.313	9.27487	-73.8525	3.57633	-4.57764	3.42106			-216.064	-78.7353	-126.993	-89.072
										-22.5	-212.555	41.7027	-82.0923	12.9679	-65.1042	2.54923	-2.13623	2.73526			-212.555	-79.9561	-128.961	-83.5935
										-22.48	-209.351	42.9746	-84.2285	11.1629	-69.7835	2.93421	2.44141	2.5895			-209.351	-86.6699	-139.79	-69.5604
										-22.46	-211.792	46.4663	-84.3811	12.1927	-71.6146	3.52973	-2.13623	4.15831			-211.792	-82.2449	-132.653	-79.139
										-22.44	-217.743	45.3008	-84.6863	7.43099	-70.1904	3.71262	-6.10352	2.32415			-217.743	-78.5828	-126.746	-90.9965
										-22.42	-212.25	43.1975	-85.6018	9.36439	-69.1732	4.78433	-7.93457	2.27009			-212.25	-77.6672	-125.27	-86.98
										-22.4	-211.182	41.3097	-84.0759	9.40078	-69.3766	3.76796	0	3.17148			-211.182	-84.0759	-135.606	-75.5753
										-22.38	-212.097	41.274	-83.1604	9.92447	-67.749	6.60196	-1.98364	2.04528			-212.097	-81.1768	-130.93	-81.1669
										-22.36	-216.98	43.7474	-83.7708	13.6941	-69.1732	2.39865	-5.0354	1.95209			-216.98	-78.7353	-126.993	-89.9875
										-22.34	-213.165	43.06	-80.8716	11.3135	-72.8353	5.81527	-4.57764	2.95354			-213.165	-76.2939	-123.055	-90.1105
										-22.32	-218.811	43.1472	-82.8552	10.4872	-67.9525	1.13276	-0.91553	4.82203			-218.811	-81.9397	-132.161	-86.6502
										-22.3	-214.996	41.5931	-82.2449	6.39839	-65.3076	8.39095	-4.88281	3.07204			-214.996	-77.3621	-124.778	-90.2188
										-22.28	-216.675	42.4417	-81.6345	10.138	-65.1042	7.42803	2.77556e-17	0.82642			-216.675	-81.6345	-131.669	-85.0062
										-22.26	-219.727	45.7214	-86.2122	12.492	-72.6318	11.1379	-4.88281	1.81402			-219.727	-81.3294	-131.176	-88.5502
										-22.24	-221.863	46.0114	-80.1086	11.7994	-69.987	4.30624	-2.89917	2.71103			-221.863	-77.2095	-124.531	-97.3314
										-22.22	-220.337	43.5058	-84.0759	10.2386	-68.9697	7.72844	-3.05176	3.14198			-220.337	-81.0242	-130.684	-89.6528
										-22.2	-217.438	40.8468	-86.6699	10.755	-69.3766	8.69855	-3.8147	1.43951			-217.438	-82.8552	-133.637	-83.8003
										-22.18	-217.59	43.7375	-86.5173	12.2105	-67.9525	5.72922	0.45776	1.00831			-217.59	-86.9751	-140.282	-77.3079
										-22.16	-219.269	45.9641	-81.4819	9.62635	-64.0869	7.72844	-2.74658	1.01215			-219.269	-78.7353	-126.993	-92.2763
										-22.14	-217.438	44.4499	-83.9233	9.93737	-66.9352	5.72922	1.98364	1.90378			-217.438	-85.907	-138.56	-78.8781
										-22.12	-221.558	44.6941	-79.0405	11.3025	-70.5973	8.69855	-3.96729	0.76801			-221.558	-75.0732	-121.086	-100.472
										-22.1	-218.048	42.7307	-83.6182	10.6739	-63.68	5.39432	-2.89917	1.67847			-218.048	-80.719	-130.192	-87.8562
										-22.08	-216.37	43.3568	-83.7708	11.2028	-65.7145	8.00727	-3.20435	2.75645			-216.37	-80.5664	-129.946	-86.4238
										-22.06	-217.438	44.0923	-89.8743	10.4457	-67.5456	6.90834	-2.89917	1.85422			-217.438	-86.9751	-140.282	-77.1553
										-22.04	-219.116	42.8907	-82.55	11.6271	-73.2422	10.6126	0.76294	0.84039			-219.116	-83.313	-134.376	-84.7404
										-22.02	-214.081	41.9076	-81.6345	8.46233	-67.9525	4.53106	-3.66211	2.87363			-214.081	-77.9724	-125.762	-88.3189
										-22	-215.149	42.1618	-85.2966	10.092	-68.1559	8.81906	0	2.09959			-215.149	-85.2966	-137.575	-77.5737
										-21.98	-216.98	40.0734	-88.9587	10.8452	-72.6318	9.38302	-3.05176	0.61035			-216.98	-85.907	-138.56	-78.4203
										-21.96	-216.675	44.0603	-85.2966	15.3932	-66.7318	9.49702	-4.11987	4.21669			-216.675	-81.1768	-130.93	-85.7446
										-21.94	-219.879	41.3168	-88.3484	11.5575	-68.9697	6.01127	-5.18799	2.01662			-219.879	-83.1604	-134.13	-85.7495
										-21.92	-219.421	44.3451	-92.1631	10.0507	-70.3939	8.16848	0.15259	2.64143			-219.421	-92.3157	-148.896	-70.5251
										-21.9	-220.184	40.849	-86.3648	8.53947	-66.5283	5.82238	-0.45776	0.29218			-220.184	-85.907	-138.56	-81.6247
										-21.88	-220.184	44.3296	-90.7898	11.1945	-68.5628	9.01403	-2.59399	3.23328			-220.184	-88.1958	-142.251	-77.933
										-21.86	-221.71	43.6955	-85.907	12.5193	-62.0524	9.78045	-2.74658	2.71246			-221.71	-83.1604	-134.13	-87.5805
										-21.84	-222.015	45.1422	-92.6209	10.8538	-67.5456	6.74462	-2.28882	1.50282			-222.015	-90.332	-145.697	-76.3186
										-21.82	-217.438	44.6186	-86.5173	11.3296	-65.5111	5.96287	-7.17163	2.26153			-217.438	-79.3457	-127.977	-89.4608
										-21.8	-217.59	42.2662	-90.7898	10.7503	-68.9697	9.79102	-0.15259	2.03005			-217.59	-90.6372	-146.189	-71.4013
										-21.78	-217.285	45.2848	-86.5173	10.9222	-63.4766	8.89384	-0.30518	2.12165			-217.285	-86.2122	-139.052	-78.2333
										-21.76	-215.759	46.934	-89.5691	15.032	-71.6146	8.74837	-1.52588	1.52588			-215.759	-88.0432	-142.005	-73.7541
										-21.74	-223.236	43.0708	-84.9915	14.9534	-67.5456	6.0456	-6.56128	2.06041			-223.236	-78.4302	-126.5	-96.7358
										-21.72	-221.71	42.2624	-89.4165	9.93737	-69.7835	6.63324	-5.0354	0.67668			-221.71	-84.3811	-136.099	-85.6116
										-21.7	-220.642	42.5656	-84.6863	8.5281	-67.9525	6.63324	-5.18799	2.5227			-220.642	-79.4983	-128.223	-92.419
										-21.68	-217.285	43.5843	-86.2122	10.7069	-68.5628	6.92629	-2.44141	1.38735			-217.285	-83.7708	-135.114	-82.171
										-21.66	-226.44	44.5438	-87.1277	12.2562	-71.4111	9.21611	-0.15259	1.52333			-226.44	-86.9751	-140.282	-86.158
										-21.64	-221.405	44.9078	-91.7053	10.8079	-67.749	5.88602	-0.76294	0.8026			-221.405	-90.9424	-146.681	-74.7238
										-21.62	-221.558	44.0081	-86.0596	9.25644	-66.9352	11.1006	-6.10352	2.32415			-221.558	-79.9561	-128.961	-92.5962
										-21.6	-221.863	43.3862	-87.5854	8.34829	-66.5283	10.5245	-3.8147	2.21997			-221.863	-83.7708	-135.114	-86.7487
										-21.58	-224.609	45.3108	-80.5664	11.1072	-69.987	11.1564	-2.74658	2.44776			-224.609	-77.8198	-125.516	-99.0935
										-21.56	-226.44	46.1135	-88.8062	10.914	-68.9697	6.26416	-4.73022	1.64106			-226.44	-84.0759	-135.606	-90.8341
										-21.54	-231.781	46.9821	-84.8389	12.1765	-69.7835	8.61247	-3.8147	2.88844			-231.781	-81.0242	-130.684	-101.097
										-21.52	-230.56	43.3524	-84.3811	12.6058	-67.749	7.94239	-1.52588	1.18194			-230.56	-82.8552	-133.637	-96.9228
										-21.5	-225.83	43.654	-84.2285	11.5511	-67.9525	9.3388	-4.11987	2.74517			-225.83	-80.1086	-129.207	-96.6226
										-21.48	-227.203	43.9759	-83.1604	12.492	-65.7145	8.45973	-6.56128	2.38187			-227.203	-76.5991	-123.547	-103.656
										-21.46	-229.34	46.1219	-84.8389	9.30995	-69.7835	9.41824	-3.96729	2.30403			-229.34	-80.8716	-130.438	-98.9016
										-21.44	-230.713	44.0392	-88.3484	9.73817	-68.5628	8.16848	-5.79834	4.84131			-230.713	-82.55	-133.145	-97.5677
										-21.42	-225.983	46.267	-84.8389	10.0569	-66.1214	3.56474	-0.15259	2.89917			-225.983	-84.6863	-136.591	-89.3919
										-21.4	-225.067	46.4999	-83.7708	8.99233	-66.7318	7.34397	-5.95093	0.52119			-225.067	-77.8198	-125.516	-99.5513
										-21.38	-227.509	47.062	-87.2803	9.15527	-72.8353	8.06906	1.83105	1.74422			-227.509	-89.1113	-143.728	-83.7806
										-21.36	-223.846	46.522	-87.2803	11.8535	-71.0042	8.28171	-5.49316	2.17226			-223.846	-81.7871	-131.915	-91.9317
										-21.34	-223.236	46.5113	-88.8062	12.8089	-70.1904	8.33154	0.30518	0.52858			-223.236	-89.1113	-143.728	-79.5081
										-21.32	-225.372	46.1649	-85.6018	11.5413	-70.5973	8.94488	-5.0354	2.47142			-225.372	-80.5664	-129.946	-95.4265
										-21.3	-221.252	47.5151	-90.332	9.53074	-71.2077	12.0861	-2.28882	1.37329			-221.252	-88.0432	-142.005	-79.2473
										-21.28	-218.353	46.598	-85.2966	9.43704	-64.2904	8.46706	-3.35693	1.90582			-218.353	-81.9397	-132.161	-86.1925
										-21.26	-220.184	45.8877	-91.095	14.2256	-69.7835	7.69086	-1.98364	0.67668			-220.184	-89.1113	-143.728	-76.4564
										-21.24	-221.863	49.4852	-89.5691	12.8907	-67.3421	6.00438	-2.89917	1.25518			-221.863	-86.6699	-139.79	-82.0726
										-21.22	-222.778	47.2454	-87.4329	11.4468	-69.987	7.12077	-0.15259	1.06812			-222.778	-87.2803	-140.775	-82.0037
										-21.2	-218.964	42.6645	-83.4656	8.58615	-69.1732	8.52552	-5.34058	4.38983			-218.964	-78.125	-126.008	-92.9556
										-21.18	-215.759	42.8367	-90.332	10.4861	-70.3939	5.19496	-1.98364	1.32731			-215.759	-88.3484	-142.497	-73.2619
										-21.16	-220.337	43.8767	-86.2122	9.22074	-68.9697	8.33154	-3.50952	1.88741			-220.337	-82.7026	-133.391	-86.9456
										-21.14	-223.541	44.7249	-83.1604	12.857	-67.3421	6.91732	-4.88281	3.31506			-223.541	-78.2776	-126.254	-97.2871
										-21.12	-223.541	46.9815	-80.1086	9.2644	-69.987	8.80497	-4.73022	1.46092			-223.541	-75.3784	-121.578	-101.963
										-21.1	-220.184	42.0585	-79.8035	9.29451	-71.0042	10.4792	-3.05176	2.36388			-220.184	-76.7517	-123.793	-96.3912
										-21.08	-220.642	42.7743	-82.3975	7.36227	-71.2077	8.73417	-2.74658	1.93813			-220.642	-79.6509	-128.469	-92.1729
										-21.06	-222.626	45.0348	-84.6863	10.8681	-67.3421	4.81022	-2.59399	4.57679			-222.626	-82.0923	-132.407	-90.2188
										-21.04	-222.321	49.001	-84.9915	9.40739	-67.1387	6.86024	-2.28882	1.25518			-222.321	-82.7026	-133.391	-88.9292
										-21.02	-220.032	46.2617	-82.2449	8.21286	-72.0215	5.88602	-5.18799	0.39398			-220.032	-77.0569	-124.285	-95.7464
										-21	-216.827	41.1504	-84.3811	8.37382	-67.5456	4.79729	-3.66211	2.37698			-216.827	-80.719	-130.192	-86.6355
										-20.98	-221.558	45.7255	-83.313	9.26482	-69.1732	6.42401	-3.50952	2.06041			-221.558	-79.8035	-128.715	-92.8423
										-20.96	-228.271	46.4716	-83.7708	9.86486	-69.5801	5.80102	0	0.24917			-228.271	-83.7708	-135.114	-93.1574
										-20.94	-223.999	48.1527	-84.3811	9.27445	-68.5628	6.46256	-5.64575	3.14568			-223.999	-78.7353	-126.993	-97.0065
										-20.92	-222.015	43.5489	-83.7708	9.58393	-72.6318	5.19098	-1.83105	1.31851			-222.015	-81.9397	-132.161	-89.8546
										-20.9	-219.727	43.185	-83.6182	6.47855	-69.1732	5.41729	-1.83105	1.11434			-219.727	-81.7871	-131.915	-87.8119
										-20.88	-221.1	45.2569	-81.3294	8.72957	-67.749	7.19594	-5.0354	2.03005			-221.1	-76.2939	-123.055	-98.0451
										-20.86	-225.83	46.5931	-80.4138	10.407	-67.9525	4.11453	-5.0354	1.00831			-225.83	-75.3784	-121.578	-104.252
										-20.84	-224.457	44.5817	-84.9915	10.1808	-70.5973	4.54474	-3.35693	1.46357			-224.457	-81.6345	-131.669	-92.7882
										-20.82	-223.999	45.1254	-84.0759	7.65732	-74.4629	5.82238	-6.40869	4.43293			-223.999	-77.6672	-125.27	-98.7293
										-20.8	-224.152	42.5516	-84.5337	7.24538	-70.1904	10.4713	-2.74658	2.97449			-224.152	-81.7871	-131.915	-92.2369
										-20.78	-221.405	43.0549	-82.55	8.22419	-65.7145	6.15753	-4.27246	2.35071			-221.405	-78.2776	-126.254	-95.1509
										-20.76	-225.983	43.5254	-83.313	8.20577	-67.5456	7.19018	-1.83105	0.65926			-225.983	-81.4819	-131.422	-94.5602
										-20.74	-227.356	45.8715	-85.7544	7.36859	-69.3766	7.42803	-4.11987	2.28882			-227.356	-81.6345	-131.669	-95.6874
										-20.72	-226.593	44.0225	-85.2966	7.41008	-67.5456	5.59766	-4.88281	2.71818			-226.593	-80.4138	-129.7	-96.8933
										-20.7	-224.457	41.2514	-84.2285	8.9043	-72.0215	7.38332	-4.73022	1.62203			-224.457	-79.4983	-128.223	-96.2337
										-20.68	-225.983	42.7982	-84.8389	9.64085	-67.5456	5.2307	-0.45776	2.45883			-225.983	-84.3811	-136.099	-89.8841
										-20.66	-227.051	46.5397	-84.2285	10.2223	-68.7663	7.42803	-2.74658	2.01662			-227.051	-81.4819	-131.422	-95.6283
										-20.64	-227.203	46.6399	-84.9915	8.59699	-69.987	5.90007	-2.44141	1.51567			-227.203	-82.55	-133.145	-94.0581
										-20.62	-224.304	46.5714	-85.4492	7.56606	-74.2594	7.52767	-5.49316	1.24587			-224.304	-79.9561	-128.961	-95.3428
										-20.6	-226.288	42.3791	-84.2285	5.9333	-69.987	5.81527	-3.05176	1.29475			-226.288	-81.1768	-130.93	-95.3576
										-20.58	-223.541	45.7067	-82.2449	8.26936	-66.7318	8.05366	1.98364	1.03864			-223.541	-84.2285	-135.852	-87.6888
										-20.56	-230.713	44.8356	-83.0078	6.50246	-69.3766	4.08424	0.76294	2.03005			-230.713	-83.7708	-135.114	-95.5988
										-20.54	-229.34	49.7336	-83.6182	5.56615	-71.4111	6.80572	-5.79834	1.28271			-229.34	-77.8198	-125.516	-103.824
										-20.52	-227.051	46.2587	-84.2285	7.40012	-72.4284	3.38609	-4.42505	2.97318			-227.051	-79.8035	-128.715	-98.3355
										-20.5	-221.1	47.996	-82.3975	8.40942	-68.9697	6.87831	-1.2207	2.45409			-221.1	-81.1768	-130.93	-90.1696
										-20.48	-223.999	46.491	-79.6509	9.07182	-69.7835	11.4584	-2.44141	1.88123			-223.999	-77.2095	-124.531	-99.4676
										-20.46	-225.067	48.5708	-79.3457	9.32993	-69.3766	6.46256	-2.13623	2.37044			-225.067	-77.2095	-124.531	-100.536
										-20.44	-222.778	48.5079	-84.5337	7.66593	-71.818	3.27423	-1.67847	1.98364			-222.778	-82.8552	-133.637	-89.1409
										-20.42	-224.762	49.0637	-81.3294	10.4754	-71.4111	7.79245	0.61035	3.73762			-224.762	-81.9397	-132.161	-92.6012
										-20.4	-222.168	45.773	-83.4656	8.97506	-73.0387	3.34922	-2.59399	3.95847			-222.168	-80.8716	-130.438	-91.7299
										-20.38	-223.541	44.0803	-80.4138	10.0055	-69.7835	5.48562	-4.27246	3.08212			-223.541	-76.1414	-122.809	-100.733
										-20.36	-223.541	48.3286	-85.6018	9.66136	-75.0732	6.19439	-6.56128	1.88741			-223.541	-79.0405	-127.485	-96.0565
										-20.34	-227.051	47.0585	-80.8716	12.9343	-72.2249	5.90007	-1.83105	1.84793			-227.051	-79.0405	-127.485	-99.5661
										-20.32	-227.203	47.8866	-78.125	9.62474	-74.2594	5.38279	-0.76294	3.49179			-227.203	-77.3621	-124.778	-102.426
										-20.3	-225.372	44.2132	-81.6345	9.19714	-69.5801	5.59396	-5.95093	2.94169			-225.372	-75.6836	-122.07	-103.302
										-20.28	-228.729	42.1779	-85.7544	9.85896	-74.8698	7.53591	-8.08716	0.87655			-228.729	-77.6672	-125.27	-103.46
										-20.26	-227.661	46.8985	-86.9751	11.7786	-73.0387	6.26746	-4.27246	2.62522			-227.661	-82.7026	-133.391	-94.2698
										-20.24	-229.34	46.9411	-84.0759	13.0915	-70.1904	6.52629	-3.50952	2.60593			-229.34	-80.5664	-129.946	-99.3938
										-20.22	-229.187	45.8594	-86.3648	10.897	-69.5801	4.767	-1.83105	1.47414			-229.187	-84.5337	-136.345	-92.8423
										-20.2	-229.034	44.6819	-84.5337	9.73219	-71.0042	5.34808	-6.40869	3.56329			-229.034	-78.125	-126.008	-103.026
										-20.18	-228.271	45.7336	-86.8225	11.2774	-71.6146	3.56474	-1.37329	1.27968			-228.271	-85.4492	-137.821	-90.4502
										-20.16	-227.661	46.6477	-88.0432	11.3488	-72.2249	8.14565	-4.27246	2.52885			-227.661	-83.7708	-135.114	-92.547
										-20.14	-228.577	48.1537	-83.9233	10.8312	-73.4456	5.19496	-6.10352	5.43064			-228.577	-77.8198	-125.516	-103.061
										-20.12	-222.015	51.8364	-83.4656	10.6342	-70.3939	9.3055	-0.91553	2.42226			-222.015	-82.55	-133.145	-88.8701
										-20.1	-225.525	46.5634	-86.2122	9.83334	-67.749	5.76882	-1.98364	2.69956			-225.525	-84.2285	-135.852	-89.6725
										-20.08	-221.71	46.4458	-89.1113	12.7615	-74.056	7.88223	-4.42505	2.0147			-221.71	-84.6863	-136.591	-85.1194
										-20.06	-225.22	45.3539	-87.1277	11.2333	-74.4629	4.97103	-0.61035	2.5411			-225.22	-86.5173	-139.544	-85.6756
[truncated: 3,503 more rows]

## Sheet: FigS3
panel a	Norm pCREB					panel b	CaM trans
	ctrl	ctrl 40K	DCRDf 40K	DCRDf_V41A 40K			control	40K control	ICDI 40K
	0.72405	2.19617	0.865328	1.22635			1.43347	3.31108	1.63246
	0.489453	2.6495	0.43348	1.80937			1.58893	2.73762	1.43003
	1.05184	2.7654	0.520429	1.33262			1.78124	3.74789	1.66569
	0.615328	1.91057	1.32425	0.794565			1.77683	2.941	1.51264
	1.99238	2.54581	1.28201	0.85854			1.81387	3.42884	1.38649
	1.25879	2.72908	0.883094				1.60703	3.17085	1.63782
	0.9879	2.85741	0.265912				2.41704	2.72956	1.48753
	0.924839	2.70387	0.222314				1.49773	2.46644	1.54123
	0.955554	2.62613	0.313349				1.96296	2.70739	1.34941
	0.36987	2.23118	0.130979				1.53774	2.38181	1.45434
	1.11374	2.39886	0.392061				2.06198	2.60286	1.59528
	1.45275	3.05826	1.04983				1.43771	1.85977	1.30399
	1.03156	2.63015	0.186508				1.59105	2.41946	1.52743
	1.26804	2.00753	0.266526				1.47762	2.47866	1.62687
	0.763916	2.50351	0.394881				1.68624	2.28555	1.11855
			0.408509				1.48416	1.69317	1.44596
			0.149006				1.37456	2.2566	1.45046
			0.184354				1.3277	1.94552	1.58892
			0.272139				1.80369	2.93763	1.22991
			0.42198				1.16897	3.16808	1.61564
	1.06187	7.18239	4.46932	6.68235			1.70521	2.60013	1.97085
	0.980584	7.43599	2.07386	2.06089			1.39023	2.66318	1.54185
	1.36173	4.0685	2.69532	3.77157			2.11678	2.82904	1.55626
	1.3517	7.82906	1.09186	1.41531			1.90306	2.42138	1.63223
	0.890205	5.71191	1.17094	4.69793			2.13255	2.61075	1.51582
	1.14243		1.12983				1.61728	2.81257	1.49919
	1.05629		3.44056				2.11335	2.43	1.37859
	0.744983		0.512751				2.16579	3.00018	1.43566
	0.69503		0.609433				2.22765	2.09493	1.52393
	0.715171		0.444758				2.03355	2.73727	1.43181
			0.536949				2.04202	2.88249
	1.27533	3.29894	0.524176	2.66038			1.92059	2.29871
	0.670229	2.93991	0.94504	2.55709			1.29964	2.85777
	1.12295	2.12187	2.38874	3.04922			1.56119
	0.858175	2.70373	0.465131	3.54193			1.15193
	0.950139	2.89283	1.09976	0.524082			1.06439
	1.40152	1.91475	0.788485	2.29985			1.22865
	0.817103	2.03975		1.78935			1.37636
	1.20373	3.15152		1.13376			1.18253
	0.861253	3.3722		2.46531			1.1723
	0.839566	1.92417		2.61975			1.37593
		2.97516		2.89607
				4.37976
				1.88312
				3.36357

## Sheet: FigS6
panel a	YFP-preIQ-IQ-DCRDd+CFP-DCRDf_V/A		YFP-preIQ-IQ-DCRDd+CFP-DCRDf
	Dfree	FR	Dfree	FR
	3463.24	1.1553	908.848	2.00155
	11245.4	1.2079	4392.76	3.50165
	18136.8	1.39611	1980.91	2.28556
	23714.8	1.41932	2432.9	2.50648
	11063.2	1.27819	1262.07	2.19019
	18468.4	1.37353	1478.62	2.32916
	12348.6	1.26392	1492.9	2.43437
	17079	1.38269	3289.31	3.27539
	17500.2	1.34808	7262.56	3.4985
	12504.2	1.25482	8691.71	2.87355
	16082.1	1.48164	4109.24	3.16706
	14631.9	1.4887	3255.75	2.83212
	4565.13	1.0686	2348.34	2.79202
	15635.8	1.35513	17142.1	4.09369
	38677.7	2.12948	4454.21	2.36374
	24276.5	1.91268	3341.39	2.72785
	34876.9	2.11016	504.913	1.95822
	29842.1	1.53205	1081.21	1.91185
	19641.1	1.75052	2262.38	2.51759
	28342.8	1.82341	1008.9	1.90681
	25674.6	1.76594	263.015	1.49959
	14849.8	1.68978	1411.52	2.44527
	6550.84	1.19052	1965.14	2.46096
	18112.9	1.847	2278.17	2.5385
	25905.5	2.07763	996.666	2.09472
	6690.47	1.28951	956.419	2.08936
	42710.8	2.18967	883.261	2.01551
	32222	1.8006	2366.68	2.60362
	31897.5	2.21326	644.859	1.90447
	42941.8	2.27613	2765.53	2.78558
	21052.1	1.77821	3621.73	2.74374
	55495.8	2.47264	2011.65	2.50769
	30739.2	2.13425	1959.77	2.66743
	7439.97	1.20757	720.046	2.00371
	32005.7	2.09691	1334.6	2.27051
	13226.4	1.30059	861.996	2.06497
	25496.7	1.70112
	13394	1.53114
	11887.1	1.19635
	12002.5	1.20722
	7598.61	1.11123
	6971.04	1.16384
	25129.2	1.60656
	16170.8	1.61743
	22178.1	1.34641
	29233.4	1.78481
	13329.7	1.44162
	13293.1	1.2581
	18255.6	1.61164
	16129.1	1.48699
	16588	1.65027
	17844.2	1.82046
	12269.6	1.15625
	25999.5	1.63709
	16987.4	1.59808
	23488.8	1.61735

[truncated: 7 more sheets: FigS7, FigS8, FigS9, FigS10, FigS11, FigS12, FigS14]
